# Supplementary material for: Shared and distinct genetic etiologies for different types of clonal hematopoiesis
Source: Nat Commun. 2023 Sep 8;14:5536. doi: 10.1038/s41467-023-41315-5 (PMC10491829; doi:10.1038/s41467-023-41315-5)
Supplement: Supplementary file 4 — Supplementary Data 1-30 [file 41467_2023_41315_MOESM4_ESM.xlsx]

## Sheet: Supplementary Data 1
Supplementary Data 1. Pairwise genetic correlations between each type of clonal hematopoiesis, telomere length, and 19 blood cell traits. The upper diagonal gives the genetic correlation, and the lower diagonal gives the -log10(P) value derived using the high-definition likelihood (HDL) method. The genetic correlation display color reflects the magnitude of association.
Correlation (above diagonal) -log10 p-value (lower diagonal)	LOY	LOX	AUTO_mCA	CHIP	MPN	TL	MPV	PLT_CRIT	PDW	PLT_COUNT	HCT	HGB	MCH	MCHC	MCV	MEAN_RETIC_VOL	RBC_COUNT	RDW	RETIC_COUNT	BASO_COUNT	EO_COUNT	LYMPH_COUNT	MONO_COUNT	NEUTRO_COUNT	WBC_COUNT
LOY	NA	0.229189	0.073727	-0.164742	0.34788	0.00255758	0.0286761	0.203008	-0.0792789	0.151813	0.0161353	-0.00064714	-0.0564276	-0.0755025	-0.0410795	-0.0381352	0.0377382	-0.0236367	0.0442345	0.0437436	0.0522488	0.0503105	0.0782233	0.0904463	0.10294
LOX	8.25699	NA	0.195029	-0.184061	0.0859066	-0.0448913	0.0313264	0.0874833	-0.00709692	0.0577384	-0.0854402	-0.102726	-0.0534578	-0.0704829	-0.0378811	-0.0230807	-0.0417446	0.0606196	0.0321919	0.113216	0.10654	0.165238	0.058924	-0.055757	0.056522
AUTO_mCA	0.616146	1.09521	NA	0.152208	0.572584	0.226503	0.0167424	0.104906	0.0551673	0.0810744	0.00359757	-0.0142754	-0.103446	-0.0674038	-0.0938058	-0.103596	0.055297	0.0299015	0.099728	-0.0499995	-0.0123145	0.0111744	-0.0450972	-0.0410381	-0.0138329
CHIP	1.20991	0.847207	0.381097	NA	0.48318	0.120684	-0.0820754	0.18495	0.00314983	0.196848	-0.0517929	-0.0176272	0.0275261	0.14958	-0.0134332	-0.0743972	-0.0365951	-0.0587946	0.137161	0.0166636	-0.0324549	0.0390769	-0.0154564	0.0606678	0.0588062
MPN	3.76017	0.441235	2.73727	2.3645	NA	0.136706	0.00201102	0.526919	0.0197071	0.438882	0.209239	0.2	-0.0926438	-0.0259876	-0.0963435	-0.138431	0.225481	0.0734318	0.0661876	0.107704	0.152539	0.118219	0.268046	0.290856	0.303903
TL	0.0210526	0.510739	2.30503	0.768153	1.00252	NA	0.00553701	-0.0721472	0.09656	-0.0614387	0.160813	0.161922	-0.050358	0.0195481	-0.0605769	-0.080391	0.177089	-0.0270463	-0.0243295	-0.134291	-0.076325	-0.11411	-0.011115	-0.0801088	-0.110211
MPV	0.992205	0.758558	0.151812	1.16794	0.0190244	0.173729	NA	-0.0170425	0.503865	-0.622214	0.0999512	0.0629614	-0.0259344	-0.145642	0.0124427	-0.0587566	0.0724047	0.0513816	0.00799077	0.0792359	0.0147152	-0.0142478	0.0486806	0.0495513	0.0384522
PLT_CRIT	10.1663	2.55361	1.92372	3.40242	11.2119	2.25491	0.16292	NA	-0.243459	0.886804	0.191294	0.143695	-0.0415437	-0.117828	-0.00849116	0.0155979	0.179005	0.0958127	0.0463832	0.234981	0.249393	0.25331	0.388075	0.385098	0.425762
PDW	5.30965	0.117839	0.740465	0.0252936	0.209963	8.71673	10.2484	6.06654	NA	-0.479617	-0.104241	-0.0645065	-0.0824538	0.110279	-0.127163	-0.168687	-0.0053916	0.0316259	0.140314	-0.0274257	-0.074733	-0.0681791	-0.174835	-0.0491103	-0.0821734
PLT_COUNT	8.27921	1.49466	1.34981	3.63396	9.3831	2.58874	14.3793	28.7383	18.2699	NA	0.106795	0.0859913	-0.0181921	-0.00986295	-0.0133754	0.0451015	0.112759	0.0478383	0.032287	0.145185	0.19778	0.212182	0.295501	0.289973	0.328255
HCT	0.360611	2.90833	0.0305922	0.636968	3.59181	14.4886	6.06242	6.31546	8.07241	3.45425	NA	0.972377	-0.1867	-0.415517	-0.0402985	-0.083702	0.777051	0.0330062	0.170875	0.11972	-0.0256358	0.191483	-0.00483222	0.214127	0.225717
HGB	0.0128655	3.56735	0.136628	0.170534	3.55546	14.7897	3.43601	5.5968	4.02636	2.89031	51.0126	NA	-0.00730122	0.0077631	-0.0152087	-0.128171	0.695952	-0.135344	0.26406	0.0734202	-0.0560924	0.162346	-0.0565641	0.171222	0.17666
MCH	0.800945	0.682794	2.18861	0.214669	0.860142	1.38233	0.975084	0.267387	3.09968	0.138511	2.69546	0.0491801	NA	0.450348	0.971034	0.668614	-0.769603	-0.338201	-0.0404266	-0.0468629	-0.0898897	0.00170173	-0.0712323	-0.135998	-0.110581
MCHC	1.83423	0.936431	0.621709	1.47738	0.16879	0.528198	8.56563	1.48337	3.99255	0.0950058	8.1016	0.0631619	7.74242	NA	0.0992524	-0.159792	-0.395901	-0.466719	0.33638	-0.150525	-0.128711	-0.110639	-0.230008	-0.178678	-0.200829
MCV	0.605872	0.511955	1.94737	0.105957	1.08361	1.82089	0.440359	0.0551045	4.16551	0.112644	0.400006	0.122723	14.6762	0.957686	NA	0.782076	-0.734824	-0.220613	-0.136383	-0.00691671	-0.0602185	0.0303256	-0.0112512	-0.095898	-0.0632051
MEAN_RETIC_VOL	0.661353	0.309877	1.59424	1.09872	2.20088	2.9541	2.67931	0.206985	8.59356	0.921417	2.96642	4.97549	13.0909	2.16622	16.4102	NA	-0.58633	0.0945125	-0.352974	0.00765261	-0.0346774	0.0345306	0.0134389	-0.0606612	-0.0341392
RBC_COUNT	0.561764	0.713566	0.857349	0.328417	3.1974	10.0466	3.6572	2.40153	0.140187	1.80524	24.2157	17.2094	17.3322	15.2197	19.9525	22.4816	NA	0.19326	0.207389	0.0998379	0.0128388	0.129017	-0.0159077	0.219828	0.207662
RDW	0.465687	1.02293	0.356815	0.552949	0.66513	0.736299	2.1728	1.64553	1.02787	0.828392	0.460686	3.64847	11.5295	16.9134	6.81818	0.976174	9.0426	NA	-0.0839727	0.107667	0.0782976	0.0521825	0.085149	0.123512	0.122127
RETIC_COUNT	1.52986	0.492562	1.26055	2.02008	0.735535	0.766167	0.146725	1.44235	4.48481	0.96725	11.0751	21.167	0.482626	18.2075	2.30758	12.5911	6.43595	2.10299	NA	0.0767746	0.0104572	0.125639	0.0321889	0.206826	0.198984
BASO_COUNT	1.6519	1.73588	0.32087	0.10025	0.826585	5.57661	4.46999	13.5468	0.816288	7.12533	11.1014	5.42568	1.68239	7.9846	0.155713	0.222633	7.55622	4.59475	2.97751	NA	0.291658	0.34218	0.285426	0.439036	0.505423
EO_COUNT	1.58315	2.16786	0.0951428	0.269587	2.19122	7.97168	0.825649	13.9626	7.56482	14.2888	0.896274	3.44127	5.90005	8.1622	3.4219	1.52191	0.312754	5.22471	0.248298	19.149	NA	0.227016	0.258132	0.206855	0.329272
LYMPH_COUNT	2.05871	4.07589	0.0710099	0.289091	1.07907	4.52675	0.614566	13.9737	6.28229	16.6526	13.8667	10.8712	0.0356299	3.90842	0.947416	1.26669	9.7785	2.07545	6.06087	19.9577	14.3313	NA	0.423844	0.34672	0.715764
MONO_COUNT	3.10192	1.09688	0.459311	0.122855	4.42985	0.206402	2.81002	14.2251	10.8648	14.4539	0.107573	3.42281	3.42063	13.8737	0.266002	0.382818	0.427485	4.23945	0.941655	7.53819	13.1104	17.9066	NA	0.427859	0.591417
NEUTRO_COUNT	4.07242	1.10185	0.528197	0.776702	5.8061	2.82626	2.33421	13.4271	2.14882	11.1684	13.3785	10.9094	6.35405	10.6534	4.92646	2.72032	9.76424	7.12565	9.62882	26.1234	15.6473	21.2814	15.8059	NA	0.925516
WBC_COUNT	6.53197	0.971341	0.125374	0.712662	5.78273	4.48046	1.93546	16.6564	5.34337	15.5023	16.1519	12.5934	5.51365	12.5066	2.86933	1.19143	11.6711	7.04239	10.8813	29.1108	27.357	38.0905	23.8996	47.4934	NA

## Sheet: Supplementary Data 2
Supplementary Data 2. Pairwise genetic correlations between each type of clonal hematopoiesis, telomere length, and 19 blood cell traits. The upper diagonal gives the genetic correlation, and the lower diagonal gives the -log10(P) value derived using linkage disequilibrium score regression (LDSC). The genetic correlation display color reflects the magnitude of association.
Correlation (above diagonal) -log10 p-value (lower diagonal)	LOY	LOX	AUTO_mCA	CHIP	MPN	TL	MPV	PLT_CRIT	PDW	PLT_COUNT	HCT	HGB	MCH	MCHC	MCV	MEAN_RETIC_VOL	RBC_COUNT	RDW	RETIC_COUNT	BASO_COUNT	EO_COUNT	LYMPH_COUNT	MONO_COUNT	NEUTRO_COUNT	WBC_COUNT
LOY	NA	0.2966	-0.0764	-0.4001	0.2087	0.0842	0.0284	0.2123	-0.0714	0.1545	0.0306	0.0102	-0.1128	-0.0886	-0.1022	-0.082	0.0892	-0.0118	0.0634	0.0208	0.0552	0.0467	0.0449	0.0463	0.0639
LOX	4.38851	NA	0.0413	-0.002	0.0513	0.0542	0.0253	0.0756	-0.0185	0.0517	-0.1008	-0.1231	-0.0848	-0.115	-0.0661	-0.0355	-0.0281	0.0745	0.0229	0.1235	0.1112	0.0984	0.0387	-0.0399	0.0377
AUTO_mCA	0.156954	0.0479344	NA	-0.221	0.1113	0.6551	0.0516	0.228	0.1509	0.1762	-0.0797	-0.1164	-0.3136	-0.2335	-0.2945	-0.2457	0.1296	0.0806	0.2225	-0.099	-0.0177	0.0104	-0.1728	-0.1597	-0.0859
CHIP	0.672437	0.00147912	0.122341	NA	0.2995	0.4258	-0.1238	0.2456	-0.0444	0.2649	-0.0924	-0.0341	-0.0403	0.251	-0.113	-0.1339	-0.0113	-0.0663	0.1696	-0.0506	-0.0312	-0.0203	-0.0544	0.0263	0.0094
MPN	1.77728	0.305922	0.195384	0.44636	NA	0.1277	0.0113	0.2632	0.0004	0.2073	0.1495	0.1528	-0.0631	0.0253	-0.0768	-0.1548	0.1583	-0.0485	0.0327	0.0414	0.1136	0.0511	0.1447	0.1731	0.168
TL	1.15739	0.659358	0.420331	1.11464	0.514563	NA	0.0077	-0.0772	0.0932	-0.065	0.1644	0.1646	-0.0483	0.0386	-0.0652	-0.0916	0.1761	-0.0298	-0.031	-0.1567	-0.0788	-0.1181	-0.0114	-0.0848	-0.1123
MPV	0.693361	0.468904	0.146484	0.800519	0.162096	0.207608	NA	-0.0338	0.5371	-0.6737	0.1115	0.0659	-0.0473	-0.1654	-0.0036	-0.0755	0.0884	0.0673	0.0113	0.1081	0.0194	-0.0185	0.0622	0.0637	0.0478
PLT_CRIT	7.544	1.07109	0.353694	0.795609	1.86328	2.21467	0.519706	NA	-0.3129	1.0569	0.1229	0.0562	-0.0812	-0.1731	-0.0339	-0.0062	0.1349	0.1046	0.0471	0.2843	0.2742	0.2951	0.4568	0.4465	0.4925
PDW	2.79588	0.307947	0.32994	0.237997	0.00462809	7.75788	39.1294	16.6864	NA	-0.5448	-0.061	-0.0123	-0.0943	0.1431	-0.1518	-0.1993	0.0519	0.0374	0.1774	-0.0351	-0.0765	-0.093	-0.1943	-0.0456	-0.0907
PLT_COUNT	6.33393	0.753255	0.358129	0.893809	1.68825	2.40894	86.1027	163.883	57.9174	NA	0.0381	0.0108	-0.037	-0.0408	-0.0245	0.037	0.0594	0.0447	0.0245	0.1642	0.2087	0.2412	0.3296	0.32	0.3633
HCT	0.700275	2.36653	0.213959	0.469544	2.56864	15.139	13.0466	2.67778	2.76955	0.636012	NA	1.2742	-0.1576	-0.4682	-0.0154	-0.0931	0.9839	0.0081	0.2228	0.1542	-0.0085	0.2155	0.0378	0.251	0.2628
HGB	0.200935	3.22185	0.277202	0.170889	2.42022	16.038	5.02371	1.10073	0.280337	0.160271	89.0635	NA	0.0491	0.0746	0.0281	-0.1344	0.8798	-0.1863	0.3235	0.0954	-0.0392	0.175	-0.0186	0.2021	0.2048
MCH	2.30103	1.63451	0.383	0.182038	0.572514	1.11014	1.57349	0.774691	5.43416	0.366835	1.64397	0.297914	NA	0.5899	1.1504	0.804	-0.9163	-0.4282	-0.0434	-0.0483	-0.0916	-0.007	-0.0677	-0.1387	-0.1152
MCHC	1.85387	1.50446	0.324313	0.709965	0.15958	1.11295	7.62608	3.04576	7.34816	0.456801	5.73131	0.470441	21.2416	NA	0.1596	-0.1592	-0.4596	-0.5857	0.3843	-0.1813	-0.1384	-0.129	-0.2595	-0.1905	-0.2204
MCV	2.16115	1.33255	0.387004	0.669181	0.834162	1.65758	0.0659057	0.272052	11.965	0.241391	0.103419	0.176395	55.8881	1.21042	NA	0.9516	-0.8705	-0.2942	-0.1477	0.0039	-0.0643	0.03	-0.0016	-0.0954	-0.062
MEAN_RETIC_VOL	1.9393	0.579055	0.377165	0.762456	2.42022	3.1549	3.30103	0.0581409	24.48	0.555175	2.85387	5.91208	36.6388	2.36653	52.1959	NA	-0.712	0.0935	-0.4095	0.0131	-0.0487	0.0328	0.0025	-0.0819	-0.0512
RBC_COUNT	1.95468	0.389446	0.316683	0.0470139	2.72125	12.855	5.92191	1.67778	2.69897	0.739213	106.349	62.2892	74.8538	19.1795	89.6628	67.6028	NA	0.2221	0.2519	0.1146	0.0304	0.1401	0.0163	0.2454	0.2316
RDW	0.124823	1.35458	0.24382	0.225556	0.504456	0.856673	3.1549	2.3279	0.927015	0.830032	0.0607304	3.39794	11.8968	28.3139	5.60232	1.25181	7.3956	NA	-0.1051	0.1099	0.0781	0.0448	0.0969	0.1232	0.1202
RETIC_COUNT	1.75203	0.186352	0.327533	0.718967	0.404283	0.823619	0.177309	1.06399	5.90403	0.502379	17.4003	35.7364	0.471855	21.1516	2.82391	20.4924	15.6644	2.13668	NA	0.1028	0.0364	0.1543	0.0491	0.2472	0.2396
BASO_COUNT	0.335922	1.83565	0.198048	0.188023	0.468649	7.56604	5.03965	27.5526	0.960586	8.9535	12.3387	5.05207	1.30627	7.37548	0.0609303	0.213107	7.51408	4.45171	3.39794	NA	0.3445	0.4373	0.3794	0.5326	0.6239
EO_COUNT	1.53018	2.5376	0.0475466	0.160711	2.5376	4	0.68424	18.4668	5.55043	17.5182	0.144239	0.9859	4.34349	6.80454	2.52288	2.03152	0.746178	4	0.737786	26.4094	NA	0.2847	0.328	0.2425	0.393
LYMPH_COUNT	1.15428	1.38195	0.0239253	0.072835	0.450751	7.43042	0.56623	22.1074	5.50787	22.1584	14.3314	9.13967	0.142969	4.5459	0.903438	0.904482	9.37166	1.44733	5.79377	28.204	18.6049	NA	0.5333	0.4087	0.872
MONO_COUNT	0.916139	0.586533	0.339514	0.241618	1.6073	0.200522	3.69897	28.8118	14.2996	23.8881	1.13727	0.424697	2.60206	12.1586	0.0268721	0.0421055	0.35086	5.06542	1.4045	17.0507	25.55	40.998	NA	0.5233	0.7316
NEUTRO_COUNT	0.874844	0.65738	0.356844	0.120847	3.1549	3.69897	3.22185	40.0783	1.65365	23.6692	34.8991	24.3215	6.50745	7.2723	4.39331	4.68225	24.8908	6.43015	21.8199	44.4487	26.0826	75.2652	62.6573	NA	1.101
WBC_COUNT	1.67778	0.640165	0.229516	0.0454198	2.72125	7.08192	2.10791	44.7295	4.98142	30.6119	34.5388	21.6592	5.87328	9.7071	2.49485	2.12494	26.1101	6.88442	19.3041	60.0639	62.8297	150.85	87.0038	238.074	NA

## Sheet: Supplementary Data 3
Supplementary Data 3. Overlapping counts of each CH type in UK Biobank.
	LOY			LOX			Autosomal mCA			CHIP			MPN
	Yes	No		Yes	No		Yes	No		Yes	No		Yes	No
	N= 43,266	N= 177,470		N= 12,541	N= 249,101		N= 17,092	N= 465,286		N= 7,280	N= 190,898		N= 1,427	N= 480,951
LOY	43,266 (100.0)	-		-	-		2,283 (13.4)	40,983 (8.8)		808 (11.1)	16,454 (8.6)		153 ( 10.7)	43,113 (9.0)
LOX	-	-		12,541 (100.0)	-		739 ( 4.3)	11,802 (2.5)		245 (3.4)	4,948 (2.6)		44 ( 3.1)	12,497 (2.6)
Autosomal mCA	2,283 (5.3)	6,225 (3.5)		739 (5.9)	7,845 (3.1)		17,092 (100.0)	-		439 (6.0)	6,498 (3.4)		344 ( 24.1)	16,748 (3.5)
CHIP	808 (4.7)	2,510 (3.5)		245 (4.7)	3,717 (3.6)		439 (6.3)	6,841 (3.6)		7,280 (100.0)	-		65 (11.4)	7,215 (3.7)
MPN	153 (0.4)	642 (0.4)		44 (0.4)	588 (0.2)		344 (2.0)	1,083 (0.2)		65 (0.9)	506 (0.3)		1,427 (100.0)	-
Note. CHIP called in a subset of individuals (N= 198,178) with whole exome sequencing data

## Sheet: Supplementary Data 4
Supplementary Data 4. Pairwise phenotypic associations between each type of clonal hematopoiesis, telomere length, and 19 blood cell traits. The upper diagonal gives the T-statistic, and the lower diagonal gives the -log10(P) value derived using linear regression adjusted for age, age-squared, 25-level smoking status, and sex (in non LOY or LOX comparisons). The T-statistic display color reflects…
T-statistic (above diagonal) -log10 p-value (below diagonal)	LOY	LOX	AUTO_mCA	CHIP	MPN	TL	MPV	PLT_CRIT	PDW	PLT_COUNT	HCT	HGB	MCH	MCHC	MCV	MEAN_RETIC_VOL	RBC_COUNT	RDW	RETIC_COUNT	BASO_COUNT	EO_COUNT	LYMPH_COUNT	MONO_COUNT	NEUTRO_COUNT	WBC_COUNT
LOY	NA	NA	4.31288	-4.10566	-4.75756	-17.3532	-0.229124	19.999	-9.06741	17.5572	1.92616	1.10193	9.96549	-1.52009	13.2152	1.42736	-6.5078	-11.9981	-4.76117	3.20574	6.49881	-2.75277	14.0722	20.1176	13.5263
LOX	NA	NA	12.4441	-0.210176	0.980598	-9.31431	-0.940567	-1.82046	1.55887	-1.23018	-2.19441	-1.39411	3.56617	2.54773	3.00012	-0.0375138	-3.82348	1.88169	-0.186945	1.71281	0.998786	23.9642	5.07514	-16.2082	0.901271
AUTO_mCA	4.7926	34.8124	NA	8.88556	41.0047	-7.69868	-0.528562	0.588238	11.2798	0.860892	-2.0662	-1.99456	6.43969	1.15968	6.84175	5.52707	-5.16306	14.626	2.8861	7.48675	-3.33841	60.3257	10.5653	-1.20529	34.4762
CHIP	4.39414	0.0790783	18.1931	NA	8.81708	-1.02991	-1.76149	7.3747	5.01658	7.38823	-2.57341	-2.39018	-0.204563	0.542323	-0.560605	-1.78638	-1.91043	4.08696	3.09086	1.49933	-3.94434	1.46328	1.70352	3.58873	3.12843
MPN	5.70758	0.485729	>323	17.9266	NA	-12.1862	-5.57303	56.2514	23.8129	55.6078	6.23543	2.01424	11.1844	-9.02753	18.7279	32.247	-1.32235	48.4589	10.2813	10.5269	3.27991	1.12409	23.7428	20.8186	18.0643
TL	66.6828	19.9077	13.8609	0.518478	33.4287	NA	10.7866	7.96902	8.7482	1.89953	7.91415	6.96766	-36.1691	-1.94124	-42.9691	-30.7503	33.762	2.20259	-2.64509	-11.3493	-20.325	-20.8177	-24.0489	-13.0058	-25.2071
MPV	0.0868364	0.459761	0.223946	1.10703	7.60123	26.3965	NA	2.05769	312.472	-366.832	19.8038	6.29127	-37.5568	-30.7798	-26.7432	-30.0758	34.1874	17.2097	5.87749	9.21438	3.31809	-4.12034	17.2642	2.549	1.85865
PLT_CRIT	88.1688	1.1631	0.254634	12.7815	>323	14.795	1.40209	NA	-114.542	1205.53	-39.6906	-68.1432	-105.37	-67.3255	-87.1616	-42.3805	18.0885	94.9933	11.1871	56.2713	83.079	48.1749	100.088	194.343	181.287
PDW	18.9106	0.924354	28.7782	6.27864	124.535	17.6625	>323	>323	NA	-246.216	-1.61118	20.6949	-21.2454	52.9798	-59.036	-70.1108	36.2716	10.9502	44.661	-2.54246	-9.01294	-8.43074	-20.0635	-6.47307	-12.0952
PLT_COUNT	68.2321	0.660286	0.409718	12.8257	>323	1.24036	>323	>323	>323	NA	-45.3185	-63.9595	-72.8113	-44.6279	-62.0381	-21.1137	-2.11688	75.1131	7.31964	44.546	70.5998	43.0328	78.3903	168.133	156.343
HCT	1.26691	1.54964	1.41106	1.99693	9.3459	14.6029	86.5231	>323	0.970047	>323	NA	1594.09	7.70617	-150.737	108.065	-17.8236	865.619	-121.326	84.4595	1.65901	15.2884	31.6961	38.8989	83.3296	81.197
HGB	0.567844	0.787054	1.33638	1.77363	1.35669	11.4912	9.50147	>323	94.3716	>323	>323	NA	159.339	122.287	120.391	-35.5288	674.904	-221.873	91.8513	-10.5187	6.49807	22.6007	34.4589	69.6364	65.1801
MCH	22.6608	3.44093	9.92142	0.0768008	28.3093	285.32	307.5	>323	99.3919	>323	13.8864	>323	NA	476.237	1106.78	273.844	-411.475	-303.888	-15.948	-26.5468	-39.7327	-20.2491	-8.75263	-41.8967	-44.7761
MCHC	0.891133	1.96485	0.608747	0.230921	18.7539	1.28208	207.103	>323	>323	>323	>323	>323	>323	NA	42.1637	-39.3229	-157.807	-230.885	11.629	-28.988	-20.7523	-21.534	-11.1084	-32.5984	-37.8446
MCV	39.1287	2.5688	11.1061	0.240281	77.5038	>323	156.71	>323	>323	>323	>323	>323	>323	>323	NA	381.223	-378.313	-219.714	-26.8907	-14.8061	-35.4552	-10.9992	-3.96755	-31.0279	-30.9916
MEAN_RETIC_VOL	0.813958	0.0131945	7.48704	1.13054	227.156	206.698	197.805	>323	>323	98.1778	70.3103	275.377	>323	>323	>323	NA	-231.692	79.3444	-163.92	3.95416	-23.7114	-14.9995	-7.23939	-29.5251	-31.3623
RBC_COUNT	10.1168	3.8807	6.61431	1.2512	0.730365	248.836	255.112	72.3808	286.941	1.46508	>323	>323	>323	>323	>323	>323	NA	30.1829	92.2899	10.8061	35.6114	35.3927	36.9772	92.9294	91.4251
RDW	32.429	1.22272	47.7069	4.35928	>323	1.55871	65.6282	>323	27.175	>323	>323	>323	>323	>323	>323	>323	199.209	NA	3.11219	29.3225	16.7019	4.77299	30.5227	42.339	37.2639
RETIC_COUNT	5.71533	0.0697113	2.40886	2.69982	24.0648	2.08793	8.38006	28.3227	>323	12.6037	>323	>323	56.5163	30.5278	158.426	>323	>323	2.73115	NA	10.6119	18.1088	21.2876	28.8433	67.1462	63.298
BASO_COUNT	2.87051	1.06173	13.1504	0.873581	25.1846	29.1221	19.5026	>323	1.95829	>323	1.01272	25.1467	154.438	183.866	48.8624	4.11455	26.4889	188.098	25.578	NA	57.3618	111.176	102.859	86.75	156.047
EO_COUNT	10.0908	0.49771	3.07434	4.09665	2.9836	91.0707	3.04266	>323	18.6961	>323	52.0263	10.0892	>323	94.8891	274.251	123.486	276.656	61.8781	72.5406	>323	NA	71.5959	101.68	66.2571	148.746
LYMPH_COUNT	2.22842	126.04	>323	0.843475	0.583402	95.4787	4.42206	>323	16.4629	>323	219.52	112.309	90.4021	102.076	27.4105	50.1189	273.291	5.74096	99.7816	>323	>323	NA	146.214	82.205	638.267
MONO_COUNT	44.2292	6.41175	25.3621	1.05319	123.81	126.986	66.0371	>323	88.7753	>323	>323	259.151	17.6796	27.939	4.13891	12.3454	298.14	203.683	182.047	>323	>323	>323	NA	137.394	277.99
NEUTRO_COUNT	89.203	58.3253	0.641887	3.47836	95.4881	37.9384	1.96643	>323	10.0172	>323	>323	>323	>323	232.101	210.429	190.683	>323	>323	>323	>323	>323	>323	>323	NA	893.283
WBC_COUNT	40.9441	0.434808	259.41	2.75506	72.1909	139.378	1.20012	>323	32.9458	>323	>323	>323	>323	312.201	209.941	214.951	>323	302.752	>323	>323	>323	>323	>323	>323	NA

## Sheet: Supplementary Data 5
Supplementary Data 5. Linear associations between LOY and CHIP by CHIP gene. Associations were adjusted for age, age-squared, and detailed smoking status and restricted to males.
	Overall LOY			LOY > 15% cell fraction
CHIP-gene	NCHIP	T-statistic	p-value	NCHIP	T-statistic	p-value
DNMT3A	1818	-3.70962	0.000207698	1467	-2.18	0.0291
Non-DNMT3A	1500	-2.03013	0.042346	1221	4.2	2.74e-05
TET2	786	-3.994	6.5021e-05	662	-1.71	0.0871
Non-TET2	2532	-2.47175	0.0134472	2026	-1.53	0.125
Non-TET2 & Non-DNMT3A	783	-0.32	0.75	624	2.64	0.00818
ASXL1	347	-0.230758	0.817504	270	-0.7	0.482
PPM1D	102	-1.54953	0.121258	82	-0.2	0.987
TP53	66	0.748557	0.454126	57	-0.57	0.572
SRSF2	69	-2.24499	0.0247714	54	-1.09	0.0281
SF3B1	51	0.730027	0.465376	40	-0.34	0.736
ATM	21	0.467324	0.640269	19	-0.16	0.876

## Sheet: Supplementary Data 6
Supplementary Data 6. Exome-wide rare non-synonymous gene burden tests of LOY. All models were adjusted for age, age-squared, WES batch, and the first ten genetic ancestry principal components (PCs) as generated by Bycroft et al.
ENST	chrom	start	end	ENSG	MANE	transcript_length	SYMBOL	CANONICAL	BIOTYPE	cds_length	A1FREQ	CHISQ_LINREG	P_LINREG	BETA	SE	CHISQ_BOLT_LMM_INF	P_BOLT_LMM_INF	MASK	MAF	AC
ENST00000380013	4	105145875	105279816	ENSG00000168769	NM_001127208.3	9589	TET2	TRUE	protein_coding	6009	0.000505874	57.1254	4.1e-14	-0.210537	0.0270873	60.4123	7.7e-15	PTV	MAF_01	193
ENST00000375687	20	32358330	32439319	ENSG00000171456	NM_015338.6	7052	ASXL1	TRUE	protein_coding	4626	0.000558296	44.2103	2.9e-11	-0.183094	0.025791	50.3974	1.3e-12	PTV	MAF_01	213
ENST00000404276	22	28687743	28742422	ENSG00000183765	NM_007194.4	1844	CHEK2	TRUE	protein_coding	1632	0.00298282	47.7377	4.9e-12	0.0731886	0.011191	42.7711	6.2e-11	DMG	MAF_01	1138
ENST00000678049	7	100679507	100694250	ENSG00000146830	NM_001375765.1	6559	GIGYF1	TRUE	protein_coding	3108	0.00021231	41.7686	1e-10	0.263973	0.0417533	39.9703	2.6e-10	PTV	MAF_01	81
ENST00000321117	2	25227855	25342590	ENSG00000119772	NM_022552.5	9421	DNMT3A	TRUE	protein_coding	2739	0.000707699	26.8673	2.2e-07	-0.119999	0.0228829	27.5001	1.6e-07	DMG	MAF_01	270
ENST00000404276	22	28687743	28742422	ENSG00000183765	NM_007194.4	1844	CHEK2	TRUE	protein_coding	1632	0.00212834	28.5686	9e-08	0.0674944	0.0132357	26.0043	3.4e-07	MISS_CADD25	MAF_01	812
ENST00000380013	4	105145875	105279816	ENSG00000168769	NM_001127208.3	9589	TET2	TRUE	protein_coding	6009	0.00167489	18.8676	1.4e-05	-0.0700338	0.014904	22.0805	2.6e-06	DMG	MAF_01	639
ENST00000309032	11	64269830	64284704	ENSG00000002330	NM_032989.3	929	BAD	TRUE	protein_coding	507	0.000786332	18.4573	1.7e-05	0.0956147	0.0217172	19.3839	1.1e-05	DMG	MAF_01	300
ENST00000437198	16	14435700	14632728	ENSG00000140694	NM_002582.4	3071	PARN	TRUE	protein_coding	1920	0.00124241	17.1834	3.4e-05	0.0733514	0.0172962	17.9852	2.2e-05	DMG	MAF_01	474
ENST00000321117	2	25227855	25342590	ENSG00000119772	NM_022552.5	9421	DNMT3A	TRUE	protein_coding	2739	0.000233279	18.2248	2e-05	-0.16899	0.0398342	17.9974	2.2e-05	PTV	MAF_01	89
ENST00000436120	19	37371061	37393066	ENSG00000189164	NM_032453.2	5186	ZNF527	TRUE	protein_coding	1830	0.000222794	15.3574	8.9e-05	0.17029	0.0408056	17.4156	3e-05	DMG	MAF_01	85
ENST00000404276	22	28687743	28742422	ENSG00000183765	NM_007194.4	1844	CHEK2	TRUE	protein_coding	1632	0.000854481	19.8709	8.3e-06	0.0867499	0.0208729	17.2732	3.2e-05	PTV	MAF_01	326
ENST00000371129	1	62597520	62606313	ENSG00000132855	NM_014495.4	2926	ANGPTL3	TRUE	protein_coding	1383	0.00173255	16.5401	4.8e-05	0.0602808	0.0146317	16.9735	3.8e-05	DMG	MAF_01	661
ENST00000323760	5	138285269	138338355	ENSG00000158402	NM_001790.5	2093	CDC25C	TRUE	protein_coding	1422	0.00100913	16.2608	5.5e-05	-0.0775258	0.0191838	16.3315	5.3e-05	DMG	MAF_01	385
ENST00000382349	19	1753506	1780988	ENSG00000205922	NM_001080488.2	7185	ONECUT3	TRUE	protein_coding	1485	0.000280459	12.331	0.00045	0.143761	0.0363755	15.6194	7.7e-05	MISS_CADD25	MAF_01	107
ENST00000356221	13	114234887	114272723	ENSG00000130177	NM_001078645.3	2331	CDC16	TRUE	protein_coding	1863	0.00096981	13.6603	0.00022	0.0768651	0.0195718	15.424	8.6e-05	DMG	MAF_01	370
ENST00000370508	10	99396870	99430624	ENSG00000120053	NM_002079.3	1978	GOT1	TRUE	protein_coding	1242	0.000697215	17.8217	2.4e-05	0.0902384	0.0230784	15.2888	9.2e-05	DMG	MAF_01	266
ENST00000620267	16	71929538	72000402	ENSG00000277481	NM_181536.2	5623	PKD1L3	TRUE	protein_coding	5199	0.00387924	13.431	0.00025	0.0379963	0.00981456	14.9879	0.00011	DMG	MAF_01	1480
ENST00000615575	2	24076526	24169640	ENSG00000219626	NM_001145710.2	1369	FAM228B	TRUE	protein_coding	975	0.000469178	15.8426	6.9e-05	0.10887	0.0280936	15.0176	0.00011	DMG	MAF_01	179
ENST00000323760	5	138285269	138338355	ENSG00000158402	NM_001790.5	2093	CDC25C	TRUE	protein_coding	1422	0.000867587	15.1341	0.0001	-0.0798547	0.0206863	14.9017	0.00011	MISS_CADD25	MAF_01	331
ENST00000309035	10	124984317	125161170	ENSG00000175029	NM_022802.3	8471	CTBP2	TRUE	protein_coding	2958	0.00021231	13.0621	0.0003	0.160241	0.0418012	14.695	0.00013	PTV	MAF_01	81
ENST00000271002	1	63440770	63593721	ENSG00000142856	NM_014288.5	961	ITGB3BP	TRUE	protein_coding	534	0.00109824	15.8978	6.7e-05	-0.0696818	0.0183653	14.396	0.00015	DMG	MAF_01	419
ENST00000309032	11	64269830	64284704	ENSG00000002330	NM_032989.3	929	BAD	TRUE	protein_coding	507	0.000707699	13.7219	0.00021	0.086833	0.0228905	14.3899	0.00015	MISS_CADD25	MAF_01	270
ENST00000375896	6	31661228	31666283	ENSG00000204438	NM_033177.4	2365	GPANK1	TRUE	protein_coding	1071	0.000655277	14.8778	0.00011	0.0902517	0.0237795	14.4047	0.00015	DMG	MAF_01	250
ENST00000371129	1	62597520	62606313	ENSG00000132855	NM_014495.4	2926	ANGPTL3	TRUE	protein_coding	1383	0.00101961	13.6886	0.00022	0.071252	0.0190589	13.9765	0.00019	PTV	MAF_01	389
ENST00000271002	1	63440770	63593721	ENSG00000142856	NM_014288.5	961	ITGB3BP	TRUE	protein_coding	534	0.00106155	15.3775	8.8e-05	-0.0694702	0.0186793	13.8318	0.0002	PTV	MAF_01	405
ENST00000641270	11	5199735	5200682	ENSG00000176742		948	OR51V1	TRUE	protein_coding	948	0.000204446	11.8959	0.00056	0.157423	0.0425653	13.6781	0.00022	DMG	MAF_01	78
ENST00000641270	11	5199735	5200682	ENSG00000176742		948	OR51V1	TRUE	protein_coding	948	0.000204446	11.8959	0.00056	0.157423	0.0425653	13.6781	0.00022	PTV	MAF_01	78
ENST00000382357	21	33025935	33029196	ENSG00000205927	NM_005806.4	2477	OLIG2	TRUE	protein_coding	972	0.000201825	11.7085	0.00062	0.157964	0.0429051	13.555	0.00023	DMG	MAF_01	77
ENST00000370508	10	99396870	99430624	ENSG00000120053	NM_002079.3	1978	GOT1	TRUE	protein_coding	1242	0.00061596	15.6519	7.6e-05	0.0896391	0.0245516	13.3302	0.00026	MISS_CADD25	MAF_01	235
ENST00000262510	16	56989485	57083531	ENSG00000140853		6822	NLRC5	TRUE	protein_coding	5601	0.000681488	13.7485	0.00021	-0.0851861	0.0233392	13.3218	0.00026	MISS_CADD25	MAF_01	260
ENST00000252288	19	1397026	1401570	ENSG00000130005	NM_000156.6	1110	GAMT	TRUE	protein_coding	711	0.000513737	13.44	0.00025	0.0966389	0.0268881	12.9176	0.00033	PTV	MAF_01	196
ENST00000437198	16	14435700	14632728	ENSG00000140694	NM_002582.4	3071	PARN	TRUE	protein_coding	1920	0.00106417	12.4951	0.00041	0.066951	0.0186859	12.8377	0.00034	MISS_CADD25	MAF_01	406
ENST00000297107	5	154190730	154420984	ENSG00000164574	NM_198321.4	5958	GALNT10	TRUE	protein_coding	1812	0.00204446	11.5926	0.00066	-0.0483659	0.013493	12.8487	0.00034	DMG	MAF_01	780
ENST00000620518	1	227730425	227735411	ENSG00000081692	NM_023007.3	2484	JMJD4	TRUE	protein_coding	1254	0.000421998	11.8372	0.00058	0.105886	0.0296053	12.792	0.00035	MISS_CADD25	MAF_01	161
ENST00000332624	2	201377207	201451500	ENSG00000115993	NM_015049.3	6389	TRAK2	TRUE	protein_coding	2745	0.00347821	11.4931	0.0007	-0.0369869	0.01035	12.7708	0.00035	DMG	MAF_01	1327
ENST00000257548	12	109023089	109088023	ENSG00000135093	NM_032663.5	3749	USP30	TRUE	protein_coding	1554	0.00114018	12.5845	0.00039	-0.0643057	0.0180382	12.709	0.00036	DMG	MAF_01	435
ENST00000646907	10	80537902	80646560	ENSG00000178217	NM_001388272.1	4207	SH2D4B	TRUE	protein_coding	1302	0.0012293	13.179	0.00028	0.061699	0.01739	12.5881	0.00039	MISS_CADD25	MAF_01	469
ENST00000321117	2	25227855	25342590	ENSG00000119772	NM_022552.5	9421	DNMT3A	TRUE	protein_coding	2739	0.000479663	11.8924	0.00056	-0.0984816	0.0277867	12.5614	0.00039	MISS_CADD25	MAF_01	183
ENST00000617444	1	1659529	1692795	ENSG00000189339	NM_001290264.2	6434	SLC35E2B	TRUE	protein_coding	1218	0.000681488	12.3586	0.00044	0.0821554	0.0233032	12.4291	0.00042	DMG	MAF_01	260
ENST00000288087	14	24213943	24216070	ENSG00000213920	NM_138476.4	723	MDP1	TRUE	protein_coding	531	0.000532085	13.7328	0.00021	-0.0927927	0.0264062	12.3485	0.00044	DMG	MAF_01	203
ENST00000447079	17	39461486	39564907	ENSG00000167258	NM_016507.4	8287	CDK12	TRUE	protein_coding	4473	0.00248481	13.4846	0.00024	0.0430615	0.0122428	12.3713	0.00044	DMG	MAF_01	948
ENST00000372816	1	39895426	39902256	ENSG00000116990	NM_001033081.3	3522	MYCL	TRUE	protein_coding	1095	0.000490147	12.9961	0.00031	0.0961932	0.0274721	12.2604	0.00046	DMG	MAF_01	187
ENST00000507668	5	80111651	80256048	ENSG00000164300	NM_001174072.3	6448	SERINC5	TRUE	protein_coding	1386	0.000374818	12.3391	0.00044	0.110255	0.031456	12.2854	0.00046	MISS_CADD25	MAF_01	143
ENST00000330947	1	89524829	89597861	ENSG00000197147	NM_001369817.2	7664	LRRC8B	TRUE	protein_coding	2412	0.000256869	12.2629	0.00046	0.13222	0.0379398	12.1452	0.00049	MISS_CADD25	MAF_01	98
ENST00000382357	21	33025935	33029196	ENSG00000205927	NM_005806.4	2477	OLIG2	TRUE	protein_coding	972	0.000196583	10.4746	0.0012	0.151022	0.0434734	12.068	0.00051	MISS_CADD25	MAF_01	75
ENST00000375896	6	31661228	31666283	ENSG00000204438	NM_033177.4	2365	GPANK1	TRUE	protein_coding	1071	0.000380061	11.0273	0.0009	0.108265	0.0312159	12.0289	0.00052	MISS_CADD25	MAF_01	145
ENST00000615905	17	35934518	35943713	ENSG00000275722	NM_020426.4	1074	LYZL6	TRUE	protein_coding	447	0.000138919	12.3578	0.00044	0.178893	0.0516537	11.9945	0.00053	PTV	MAF_01	53
ENST00000216036	22	23059415	23145021	ENSG00000100218	NM_014433.3	1188	RSPH14	TRUE	protein_coding	1047	0.000251626	11.0909	0.00087	0.133213	0.0384197	12.0223	0.00053	DMG	MAF_01	96
ENST00000314607	1	35268709	35422058	ENSG00000146463	NM_005095.3	7366	ZMYM4	TRUE	protein_coding	4647	0.00122668	12.8689	0.00033	0.0597617	0.0173792	11.8246	0.00058	DMG	MAF_01	468
ENST00000299299	10	70882280	70888565	ENSG00000166228	NM_000281.4	787	PCBD1	TRUE	protein_coding	315	0.000435104	11.3403	0.00076	0.100532	0.0292062	11.8483	0.00058	MISS_CADD25	MAF_01	166
ENST00000406846	2	48962157	49154527	ENSG00000170820	NM_000145.4	2762	FSHR	TRUE	protein_coding	2088	0.000335502	10.6674	0.0011	0.114252	0.033218	11.8298	0.00058	PTV	MAF_01	128
ENST00000673822	14	53036745	53153323	ENSG00000100523	NM_001160148.2	12941	DDHD1	TRUE	protein_coding	2703	0.00200253	10.8057	0.001	0.0468613	0.0136319	11.8173	0.00059	MISS_CADD25	MAF_01	764
ENST00000288087	14	24213943	24216070	ENSG00000213920	NM_138476.4	723	MDP1	TRUE	protein_coding	531	0.000435104	13.2841	0.00027	-0.10024	0.0291977	11.7864	0.0006	MISS_CADD25	MAF_01	166
ENST00000269299	17	7173431	7179564	ENSG00000141505	NM_001671.5	1310	ASGR1	TRUE	protein_coding	876	0.000820407	13.5807	0.00023	-0.0729108	0.0212705	11.7498	0.00061	DMG	MAF_01	313
ENST00000331664	2	29060976	29074523	ENSG00000179270	NM_001029883.3	7303	PCARE	TRUE	protein_coding	3867	0.000513737	10.665	0.0011	0.0908632	0.0268482	11.4537	0.00071	PTV	MAF_01	196
ENST00000290130	21	32268228	32279049	ENSG00000159055	NM_018944.3	1546	MIS18A	TRUE	protein_coding	702	0.000382682	10.7139	0.0011	0.105418	0.0311662	11.441	0.00072	DMG	MAF_01	146
ENST00000550804	12	53708517	53727745	ENSG00000012822	NM_020898.3	5576	CALCOCO1	TRUE	protein_coding	2076	0.000138919	9.38167	0.0022	0.174221	0.05162	11.3911	0.00074	PTV	MAF_01	53
ENST00000233084	2	15591178	15634346	ENSG00000079785	NM_004939.3	2484	DDX1	TRUE	protein_coding	2223	0.00118736	10.6308	0.0011	0.0596592	0.0176729	11.3957	0.00074	MISS_CADD25	MAF_01	453
ENST00000263636	2	159803355	159904756	ENSG00000054219	NM_002349.4	6932	LY75	TRUE	protein_coding	5169	0.00398146	11.3286	0.00076	-0.0324679	0.00967885	11.2528	0.0008	DMG	MAF_01	1519
ENST00000297107	5	154190730	154420984	ENSG00000164574	NM_198321.4	5958	GALNT10	TRUE	protein_coding	1812	0.00190555	9.79647	0.0017	-0.0468684	0.0139743	11.2487	0.0008	MISS_CADD25	MAF_01	727
ENST00000368088	1	160081538	160090563	ENSG00000162728	NM_004983.3	4202	KCNJ9	TRUE	protein_coding	1182	0.000356471	10.0533	0.0015	0.107914	0.0322108	11.224	0.00081	MISS_CADD25	MAF_01	136
ENST00000328194	11	9138825	9265959	ENSG00000184014	NM_015213.4	4991	DENND5A	TRUE	protein_coding	3864	0.00232492	10.3802	0.0013	-0.0422227	0.0126497	11.1412	0.00084	DMG	MAF_01	887
ENST00000280701	3	25782917	25794534	ENSG00000151093	NM_017897.3	1506	OXSM	TRUE	protein_coding	1380	0.00021231	11.4635	0.00071	0.139394	0.0417335	11.1563	0.00084	PTV	MAF_01	81
ENST00000615575	2	24076526	24169640	ENSG00000219626	NM_001145710.2	1369	FAM228B	TRUE	protein_coding	975	0.000131055	11.8564	0.00057	0.176571	0.053138	11.0415	0.00089	MISS_CADD25	MAF_01	50
ENST00000372816	1	39895426	39902256	ENSG00000116990	NM_001033081.3	3522	MYCL	TRUE	protein_coding	1095	0.000469178	11.6327	0.00065	0.0932427	0.028079	11.0272	0.0009	MISS_CADD25	MAF_01	179
ENST00000466271	10	13438484	13528974	ENSG00000165626		1675	BEND7	TRUE	protein_coding	1234	0.000642172	11.4522	0.00071	0.0797646	0.0240458	11.0038	0.00091	DMG	MAF_01	245
ENST00000329913	12	7689784	7695775	ENSG00000184344	NM_020634.3	1236	GDF3	TRUE	protein_coding	1095	0.000214931	11.6489	0.00064	0.13771	0.0415043	11.0089	0.00091	PTV	MAF_01	82
ENST00000257548	12	109023089	109088023	ENSG00000135093	NM_032663.5	3749	USP30	TRUE	protein_coding	1554	0.000990779	11.1424	0.00084	-0.0641244	0.0193476	10.9848	0.00092	MISS_CADD25	MAF_01	378
ENST00000369124	1	150149183	150164720	ENSG00000023902	NM_016274.6	2114	PLEKHO1	TRUE	protein_coding	1230	0.000712941	12.7861	0.00035	0.0750586	0.0227846	10.8522	0.00099	MISS_CADD25	MAF_01	272
ENST00000356221	13	114234887	114272723	ENSG00000130177	NM_001078645.3	2331	CDC16	TRUE	protein_coding	1863	0.000846618	9.54012	0.002	0.0689682	0.0209451	10.8426	0.00099	MISS_CADD25	MAF_01	323
ENST00000432176	7	22889371	23014130	ENSG00000122591	NM_032581.4	13178	FAM126A	TRUE	protein_coding	1566	0.00080468	8.55151	0.0035	0.0704049	0.0214596	10.7637	0.001	MISS_CADD25	MAF_01	307
ENST00000366570	1	237877864	237890922	ENSG00000116996	NM_021186.5	1928	ZP4	TRUE	protein_coding	1623	0.000159888	9.04187	0.0026	0.156492	0.0480859	10.5913	0.0011	MISS_CADD25	MAF_01	61
ENST00000379328	10	8045378	8075198	ENSG00000107485	NM_001002295.2	3083	GATA3	TRUE	protein_coding	1335	0.00118736	8.31469	0.0039	-0.0579456	0.0176977	10.7203	0.0011	DMG	MAF_01	453
ENST00000379328	10	8045378	8075198	ENSG00000107485	NM_001002295.2	3083	GATA3	TRUE	protein_coding	1335	0.00118474	8.26311	0.004	-0.0578834	0.0177172	10.6737	0.0011	MISS_CADD25	MAF_01	452
ENST00000539261	12	14880864	14885857	ENSG00000111341	NM_000900.5	1650	MGP	TRUE	protein_coding	312	0.000131055	11.7165	0.00062	0.173705	0.0531489	10.6816	0.0011	DMG	MAF_01	50
ENST00000309859	16	23463542	23521995	ENSG00000103365	NM_015044.4	5973	GGA2	TRUE	protein_coding	1842	0.000314533	8.22705	0.0041	-0.111676	0.0343425	10.5745	0.0011	PTV	MAF_01	120
ENST00000262510	16	56989485	57083531	ENSG00000140853		6822	NLRC5	TRUE	protein_coding	5601	0.00113232	10.1865	0.0014	-0.0590189	0.0181148	10.6149	0.0011	DMG	MAF_01	432
ENST00000314607	1	35268709	35422058	ENSG00000146463	NM_005095.3	7366	ZMYM4	TRUE	protein_coding	4647	0.00119785	11.4619	0.00071	0.0571693	0.0175866	10.5672	0.0012	MISS_CADD25	MAF_01	457
ENST00000357681	1	203626787	203744081	ENSG00000058668	NM_001684.5	8697	ATP2B4	TRUE	protein_coding	3618	0.0018007	7.94348	0.0048	0.0464321	0.0143524	10.4662	0.0012	DMG	MAF_01	687
ENST00000332624	2	201377207	201451500	ENSG00000115993	NM_015049.3	6389	TRAK2	TRUE	protein_coding	2745	0.00273906	9.15192	0.0025	-0.0376563	0.0116539	10.4407	0.0012	MISS_CADD25	MAF_01	1045
ENST00000367568	6	144150517	144191939	ENSG00000135604	NM_003764.4	5504	STX11	TRUE	protein_coding	864	0.00094622	12.2323	0.00047	0.0643359	0.019795	10.5632	0.0012	DMG	MAF_01	361
ENST00000395699	7	44876299	44885530	ENSG00000146676	NM_033224.5	9232	PURB	TRUE	protein_coding	939	0.000204446	12.0491	0.00052	0.137383	0.0425494	10.4251	0.0012	MISS_CADD25	MAF_01	78
ENST00000371244	1	56645314	56715335	ENSG00000162409	NM_006252.4	9355	PRKAA2	TRUE	protein_coding	1659	0.000180856	10.0642	0.0015	0.145099	0.045214	10.2988	0.0013	PTV	MAF_01	69
ENST00000328194	11	9138825	9265959	ENSG00000184014	NM_015213.4	4991	DENND5A	TRUE	protein_coding	3864	0.0022227	9.83696	0.0017	-0.0417088	0.0129359	10.396	0.0013	MISS_CADD25	MAF_01	848
ENST00000675843	11	108223044	108369102	ENSG00000149311	NM_000051.4	12915	ATM	TRUE	protein_coding	9171	0.00449258	12.3939	0.00043	0.0293887	0.00912362	10.3759	0.0013	MISS_CADD25	MAF_01	1714
ENST00000265881	11	114439435	114450279	ENSG00000076043	NM_015523.4	1080	REXO2	TRUE	protein_coding	714	0.000285701	10.8007	0.001	-0.115825	0.03601	10.3456	0.0013	MISS_CADD25	MAF_01	109
ENST00000447079	17	39461486	39564907	ENSG00000167258	NM_016507.4	8287	CDK12	TRUE	protein_coding	4473	0.00190292	12.1305	0.0005	0.0450309	0.0139816	10.3731	0.0013	MISS_CADD25	MAF_01	726
ENST00000397410	19	15380050	15419141	ENSG00000011243	NM_014371.4	2078	AKAP8L	TRUE	protein_coding	1941	0.0016644	10.6193	0.0011	0.0480748	0.0149515	10.3387	0.0013	DMG	MAF_01	635
ENST00000368088	1	160081538	160090563	ENSG00000162728	NM_004983.3	4202	KCNJ9	TRUE	protein_coding	1182	0.000374818	9.3384	0.0022	0.100077	0.0314133	10.1495	0.0014	DMG	MAF_01	143
ENST00000288014	14	23555988	23560271	ENSG00000259431	NM_024328.6	2611	THTPA	TRUE	protein_coding	693	0.000786332	10.7926	0.001	-0.0693583	0.0217273	10.1902	0.0014	DMG	MAF_01	300
ENST00000397410	19	15380050	15419141	ENSG00000011243	NM_014371.4	2078	AKAP8L	TRUE	protein_coding	1941	0.00159888	10.1815	0.0014	0.0485949	0.0152538	10.149	0.0014	MISS_CADD25	MAF_01	610
ENST00000373563	2	232697299	232860605	ENSG00000204120	NM_001103146.3	7816	GIGYF2	TRUE	protein_coding	3900	0.00256869	10.5003	0.0012	0.0383281	0.0120323	10.147	0.0014	DMG	MAF_01	980
ENST00000507668	5	80111651	80256048	ENSG00000164300	NM_001174072.3	6448	SERINC5	TRUE	protein_coding	1386	0.000458694	10.5005	0.0012	0.0908161	0.0284377	10.1985	0.0014	DMG	MAF_01	175
ENST00000292357	1	156893698	156916429	ENSG00000187800	NM_001080471.3	4874	PEAR1	TRUE	protein_coding	3114	0.00273382	12.8718	0.00033	0.0371202	0.011659	10.1367	0.0015	DMG	MAF_01	1043
ENST00000513398	11	66546395	66563334	ENSG00000248746	NM_001104.4	2882	ACTN3	TRUE	protein_coding	2706	0.0057743	7.94976	0.0048	0.0255156	0.00805713	10.0288	0.0015	MISS_CADD25	MAF_01	2203
ENST00000246529	19	35935358	35946624	ENSG00000126243	NM_024509.2	4690	LRFN3	TRUE	protein_coding	1887	0.000736531	10.0908	0.0015	0.0714442	0.0224548	10.1231	0.0015	DMG	MAF_01	281
ENST00000256707	2	8721081	8837630	ENSG00000134313	NM_020738.4	7348	KIDINS220	TRUE	protein_coding	5316	0.00251889	9.25241	0.0024	0.0385141	0.0121498	10.0486	0.0015	DMG	MAF_01	961
ENST00000252999	20	62307955	62367312	ENSG00000130702	NM_005560.6	11426	LAMA5	TRUE	protein_coding	11088	0.000791575	11.2257	0.00081	0.0686576	0.0216584	10.0491	0.0015	PTV	MAF_01	302
ENST00000397558	12	119989869	120094494	ENSG00000135127		3055	BICDL1	TRUE	protein_coding	1722	0.0018007	8.9631	0.0028	-0.0454198	0.0143619	10.0015	0.0016	DMG	MAF_01	687
ENST00000304330	15	41517176	41544269	ENSG00000103932	NM_015540.4	4663	RPAP1	TRUE	protein_coding	4182	0.000608097	8.60051	0.0034	-0.0780632	0.024712	9.9788	0.0016	PTV	MAF_01	232
ENST00000240328	17	61399843	61409466	ENSG00000121068	NM_005994.4	3433	TBX2	TRUE	protein_coding	2139	0.000138919	8.72716	0.0031	-0.162854	0.0516538	9.94011	0.0016	PTV	MAF_01	53
ENST00000263636	2	159803355	159904756	ENSG00000054219	NM_002349.4	6932	LY75	TRUE	protein_coding	5169	0.00123192	10.0801	0.0015	-0.0546416	0.0173515	9.91679	0.0016	PTV	MAF_01	470
ENST00000369124	1	150149183	150164720	ENSG00000023902	NM_016274.6	2114	PLEKHO1	TRUE	protein_coding	1230	0.000812544	11.107	0.00086	0.0668119	0.021345	9.79753	0.0017	DMG	MAF_01	310
ENST00000529331	11	76381303	76414619	ENSG00000179240	NM_001347885.2	5444	GVQW3	TRUE	protein_coding	564	0.000149403	9.11439	0.0025	0.156691	0.0497924	9.90289	0.0017	DMG	MAF_01	57
ENST00000436120	19	37371061	37393066	ENSG00000189164	NM_032453.2	5186	ZNF527	TRUE	protein_coding	1830	0.000241142	7.87705	0.005	0.123277	0.0392235	9.87803	0.0017	PTV	MAF_01	92
ENST00000285021	3	14145147	14178621	ENSG00000154767	NM_004628.5	3650	XPC	TRUE	protein_coding	2823	0.00327901	9.41351	0.0022	-0.0334663	0.0106517	9.87147	0.0017	DMG	MAF_01	1251
ENST00000339450	9	5765076	5833117	ENSG00000099219	NM_024896.3	5377	ERMP1	TRUE	protein_coding	2715	0.00236162	9.71438	0.0018	-0.0393478	0.0125613	9.81228	0.0017	MISS_CADD25	MAF_01	901
ENST00000357182	1	34986165	35031945	ENSG00000163867	NM_007167.4	5122	ZMYM6	TRUE	protein_coding	3978	0.000650035	10.1945	0.0014	0.0744564	0.0238593	9.7384	0.0018	PTV	MAF_01	248
ENST00000277570	10	11823339	11872277	ENSG00000148426	NM_153256.4	3375	PROSER2	TRUE	protein_coding	1308	0.000747016	10.1523	0.0014	0.0694845	0.0222967	9.71173	0.0018	DMG	MAF_01	285
ENST00000312010	17	78787381	78841441	ENSG00000055483		5234	USP36	TRUE	protein_coding	3372	0.00130531	10.9213	0.00095	-0.0526155	0.0168713	9.7259	0.0018	DMG	MAF_01	498
ENST00000373563	2	232697299	232860605	ENSG00000204120	NM_001103146.3	7816	GIGYF2	TRUE	protein_coding	3900	0.00255296	10.0803	0.0015	0.0377598	0.0120691	9.78835	0.0018	MISS_CADD25	MAF_01	974
ENST00000438998	6	3231403	3303373	ENSG00000180822	NM_001128591.2	785	PSMG4	TRUE	protein_coding	372	0.000243763	12.0717	0.00051	0.121515	0.0389724	9.72168	0.0018	MISS_CADD25	MAF_01	93
ENST00000367568	6	144150517	144191939	ENSG00000135604	NM_003764.4	5504	STX11	TRUE	protein_coding	864	0.00089904	11.3123	0.00077	0.0633071	0.0203068	9.71899	0.0018	MISS_CADD25	MAF_01	343
ENST00000343483	7	27162438	27175180	ENSG00000078399	NM_152739.4	2064	HOXA9	TRUE	protein_coding	819	0.00211261	7.55805	0.006	-0.0413307	0.0132616	9.71302	0.0018	DMG	MAF_01	806
ENST00000339450	9	5765076	5833117	ENSG00000099219	NM_024896.3	5377	ERMP1	TRUE	protein_coding	2715	0.00338385	10.281	0.0013	-0.0328648	0.0105042	9.78894	0.0018	DMG	MAF_01	1291
ENST00000640217	9	114086126	114099292	ENSG00000136883	NM_001388308.1	2195	KIF12	TRUE	protein_coding	1956	0.000526843	9.00112	0.0027	-0.0828645	0.02654	9.74843	0.0018	MISS_CADD25	MAF_01	201
ENST00000330947	1	89524829	89597861	ENSG00000197147	NM_001369817.2	7664	LRRC8B	TRUE	protein_coding	2412	0.000301427	9.73069	0.0018	0.108923	0.0350248	9.67143	0.0019	DMG	MAF_01	115
ENST00000366955	1	214603195	214664571	ENSG00000117724	NM_016343.4	10290	CENPF	TRUE	protein_coding	9345	0.00223318	9.04388	0.0026	-0.0400047	0.0128934	9.62688	0.0019	PTV	MAF_01	852
ENST00000382349	19	1753506	1780988	ENSG00000205922	NM_001080488.2	7185	ONECUT3	TRUE	protein_coding	1485	0.000374818	7.99392	0.0047	0.0975488	0.031468	9.60961	0.0019	DMG	MAF_01	143
ENST00000265562	3	47381011	47413435	ENSG00000076201	NM_015466.4	5237	PTPN23	TRUE	protein_coding	4911	0.000199204	8.41206	0.0037	0.133563	0.0430794	9.61238	0.0019	PTV	MAF_01	76
ENST00000684423	7	100400826	100428992	ENSG00000078487	NM_001386010.1	2364	ZCWPW1	TRUE	protein_coding	1950	0.00200515	7.54869	0.006	0.0423439	0.0136125	9.67627	0.0019	DMG	MAF_01	765
ENST00000350060	X	153907367	153934999	ENSG00000089820	NM_001666.5	3254	ARHGAP4	TRUE	protein_coding	2841	0.000691973	9.78987	0.0018	0.0719188	0.0231791	9.62698	0.0019	DMG	MAF_01	264
ENST00000288014	14	23555988	23560271	ENSG00000259431	NM_024328.6	2611	THTPA	TRUE	protein_coding	693	0.000702457	10.3265	0.0013	-0.071164	0.0229856	9.58537	0.002	MISS_CADD25	MAF_01	268
ENST00000233084	2	15591178	15634346	ENSG00000079785	NM_004939.3	2484	DDX1	TRUE	protein_coding	2223	0.00125027	8.75483	0.0031	0.0531812	0.0172237	9.53376	0.002	DMG	MAF_01	477
ENST00000370359	6	73368555	73395133	ENSG00000203907	NM_001080507.3	784	OOEP	TRUE	protein_coding	450	0.000220173	8.39595	0.0038	0.126822	0.041005	9.56562	0.002	PTV	MAF_01	84
ENST00000474796	1	36155579	36180849	ENSG00000116871	NM_001388490.1	3372	MAP7D1	TRUE	protein_coding	2523	0.00359092	9.3335	0.0023	-0.0312857	0.0101832	9.43889	0.0021	DMG	MAF_01	1370
ENST00000466271	10	13438484	13528974	ENSG00000165626		1675	BEND7	TRUE	protein_coding	1234	0.000558296	9.72132	0.0018	0.0791703	0.0257869	9.42595	0.0021	MISS_CADD25	MAF_01	213
ENST00000419761	10	27672874	27746060	ENSG00000150051	NM_173576.3	3609	MKX	TRUE	protein_coding	1059	0.000458694	10.4861	0.0012	-0.0873193	0.0284475	9.42179	0.0021	MISS_CADD25	MAF_01	175
ENST00000646907	10	80537902	80646560	ENSG00000178217	NM_001388272.1	4207	SH2D4B	TRUE	protein_coding	1302	0.00154121	9.93858	0.0016	0.047793	0.0155354	9.46412	0.0021	DMG	MAF_01	588
ENST00000324768	2	101345550	101387503	ENSG00000175874	NM_153836.4	6292	CREG2	TRUE	protein_coding	873	0.000972431	9.21907	0.0024	0.0601515	0.0195243	9.49162	0.0021	DMG	MAF_01	371
ENST00000376389	6	30727709	30742732	ENSG00000137312	NM_005803.4	1866	FLOT1	TRUE	protein_coding	1284	0.000138919	8.13622	0.0043	0.158399	0.0516162	9.41748	0.0021	PTV	MAF_01	53
ENST00000610140	7	33014130	33062796	ENSG00000122643	NM_001002010.5	1667	NT5C3A	TRUE	protein_coding	996	0.000948841	8.50909	0.0035	-0.0608194	0.0197658	9.46789	0.0021	MISS_CADD25	MAF_01	362
ENST00000678049	7	100679507	100694250	ENSG00000146830	NM_001375765.1	6559	GIGYF1	TRUE	protein_coding	3108	0.00223318	9.3338	0.0022	0.0396228	0.0129007	9.43338	0.0021	DMG	MAF_01	852
ENST00000344683	8	6406592	6648508	ENSG00000147316	NM_024596.5	8008	MCPH1	TRUE	protein_coding	2508	0.00106679	12.1492	0.00049	0.057339	0.0186614	9.44084	0.0021	MISS_CADD25	MAF_01	407
ENST00000300605	18	47107408	47150500	ENSG00000167220	NM_032124.5	2185	HDHD2	TRUE	protein_coding	780	0.00128696	11.139	0.00085	-0.0520998	0.0169922	9.40092	0.0022	DMG	MAF_01	491
ENST00000383699	3	84958989	86074429	ENSG00000175161	NM_001167675.2	9480	CADM2	TRUE	protein_coding	1215	0.000500632	10.3324	0.0013	-0.0831931	0.0271832	9.3664	0.0022	DMG	MAF_01	191
ENST00000316407	3	113648385	113696646	ENSG00000176542	NM_001009899.4	13704	USF3	TRUE	protein_coding	6738	0.00317678	10.6025	0.0011	0.0330845	0.0108215	9.34698	0.0022	DMG	MAF_01	1212
ENST00000368489	1	154325525	154351304	ENSG00000143515	NM_001370597.1	5974	ATP8B2	TRUE	protein_coding	3573	0.00440608	7.79337	0.0052	0.028082	0.00919963	9.31785	0.0023	DMG	MAF_01	1681
ENST00000380152	13	32315086	32400268	ENSG00000139618	NM_000059.4	11954	BRCA2	TRUE	protein_coding	10257	0.00563276	7.88084	0.005	-0.0248275	0.00815965	9.25812	0.0023	DMG	MAF_01	2149
ENST00000395116	14	59429022	59465342	ENSG00000181619		4578	GPR135	TRUE	protein_coding	1485	0.000802059	9.31032	0.0023	0.0655585	0.0215123	9.28722	0.0023	DMG	MAF_01	306
ENST00000245157	16	56465640	56582667	ENSG00000125124	NM_031885.5	2704	BBS2	TRUE	protein_coding	2166	0.00158315	8.79275	0.003	0.0466635	0.0153271	9.2691	0.0023	MISS_CADD25	MAF_01	604
ENST00000281513	2	15166914	15561334	ENSG00000151779	NM_015909.4	7278	NBAS	TRUE	protein_coding	7116	0.00528678	11.2474	0.0008	0.0256414	0.00841003	9.29584	0.0023	DMG	MAF_01	2017
ENST00000285968	7	135557917	135648757	ENSG00000155561	NM_015135.3	6264	NUP205	TRUE	protein_coding	6039	0.000186099	8.87966	0.0029	0.136103	0.0445961	9.31406	0.0023	PTV	MAF_01	71
ENST00000673969	9	133577081	133609389	ENSG00000196990	NM_001080515.3	2778	FAM163B	TRUE	protein_coding	501	0.000650035	8.46035	0.0036	-0.0728251	0.0238949	9.28859	0.0023	MISS_CADD25	MAF_01	248
ENST00000617444	1	1659529	1692795	ENSG00000189339	NM_001290264.2	6434	SLC35E2B	TRUE	protein_coding	1218	0.000605476	9.05591	0.0026	0.0751258	0.0247206	9.23552	0.0024	MISS_CADD25	MAF_01	231
ENST00000337963	13	19823482	19863649	ENSG00000132950	NM_001142684.2	3283	ZMYM5	TRUE	protein_coding	2010	0.000576644	9.9018	0.0017	-0.0770787	0.0253737	9.22788	0.0024	PTV	MAF_01	220
ENST00000515425	5	148923639	149063163	ENSG00000169247	NM_024577.4	26468	SH3TC2	TRUE	protein_coding	3867	0.000474421	8.95493	0.0028	0.084888	0.0279634	9.21536	0.0024	PTV	MAF_01	181
ENST00000371175	6	49605175	49636839	ENSG00000112077	NM_000324.3	1895	RHAG	TRUE	protein_coding	1230	0.000251626	10.6154	0.0011	0.116445	0.0383593	9.21516	0.0024	MISS_CADD25	MAF_01	96
ENST00000360464	8	81524981	81531378	ENSG00000197416		551	FABP12	TRUE	protein_coding	423	0.000157266	7.89236	0.005	0.147158	0.0485598	9.1836	0.0024	DMG	MAF_01	60
ENST00000361720	1	26890488	26900467	ENSG00000198746	NM_022078.3	2125	GPATCH3	TRUE	protein_coding	1578	0.000920009	8.66293	0.0032	0.0606488	0.0200612	9.13965	0.0025	PTV	MAF_01	351
ENST00000378538	11	47354860	47378547	ENSG00000066336	NM_003120.3	1374	SPI1	TRUE	protein_coding	813	0.00033026	10.5041	0.0012	0.101227	0.0334951	9.13347	0.0025	MISS_CADD25	MAF_01	126
ENST00000274565	5	148312419	148315922	ENSG00000145879	NM_032566.3	554	SPINK7	TRUE	protein_coding	258	0.000311912	8.00865	0.0047	-0.104226	0.034482	9.13618	0.0025	DMG	MAF_01	119
ENST00000274565	5	148312419	148315922	ENSG00000145879	NM_032566.3	554	SPINK7	TRUE	protein_coding	258	0.000209689	7.89394	0.005	-0.127357	0.0420519	9.17218	0.0025	PTV	MAF_01	80
ENST00000396668	7	12211270	12243367	ENSG00000106460	NM_001134232.2	12351	TMEM106B	TRUE	protein_coding	825	0.00016513	9.85437	0.0017	0.142898	0.047342	9.11081	0.0025	MISS_CADD25	MAF_01	63
ENST00000370033	10	101845599	102056193	ENSG00000120029	NM_024541.3	4099	ARMH3	TRUE	protein_coding	2070	0.00114542	8.73663	0.0031	-0.0543375	0.018014	9.09865	0.0026	DMG	MAF_01	437
ENST00000417740	11	63079940	63144221	ENSG00000197658		2098	SLC22A24	TRUE	protein_coding	1656	0.000495389	7.78533	0.0053	0.082253	0.0273528	9.04271	0.0026	PTV	MAF_01	189
ENST00000393630	12	62466817	62600476	ENSG00000061987	NM_015026.3	13263	MON2	TRUE	protein_coding	5154	0.000233279	8.48378	0.0036	0.119925	0.0398395	9.06128	0.0026	PTV	MAF_01	89
ENST00000246529	19	35935358	35946624	ENSG00000126243	NM_024509.2	4690	LRFN3	TRUE	protein_coding	1887	0.000671004	8.55837	0.0034	0.0707626	0.023524	9.04868	0.0026	MISS_CADD25	MAF_01	256
ENST00000234256	2	64988477	65023865	ENSG00000115902	NM_003038.5	4563	SLC1A4	TRUE	protein_coding	1599	0.00135511	11.2412	0.0008	-0.0497418	0.0165478	9.03577	0.0026	MISS_CADD25	MAF_01	517
ENST00000264784	4	9771153	10054936	ENSG00000109667	NM_020041.3	1864	SLC2A9	TRUE	protein_coding	1623	0.000466557	8.83641	0.003	-0.0849274	0.0282008	9.06926	0.0026	MISS_CADD25	MAF_01	178
ENST00000395699	7	44876299	44885530	ENSG00000146676	NM_033224.5	9232	PURB	TRUE	protein_coding	939	0.000214931	10.5128	0.0012	0.124808	0.041499	9.04498	0.0026	DMG	MAF_01	82
ENST00000344862	12	43718992	43758793	ENSG00000129317	NM_031292.5	13567	PUS7L	TRUE	protein_coding	2106	0.00220173	8.4016	0.0037	-0.0390447	0.0129936	9.02955	0.0027	DMG	MAF_01	840
ENST00000220325	15	41895933	41972557	ENSG00000103966	NM_139265.4	6401	EHD4	TRUE	protein_coding	1626	0.00121357	8.91208	0.0028	0.0525198	0.0175038	9.00291	0.0027	DMG	MAF_01	463
ENST00000324768	2	101345550	101387503	ENSG00000175874	NM_153836.4	6292	CREG2	TRUE	protein_coding	873	0.000359092	7.72844	0.0054	0.0962472	0.0321082	8.98557	0.0027	MISS_CADD25	MAF_01	137
ENST00000226284	4	87799554	87812435	ENSG00000029559	NM_004967.4	1573	IBSP	TRUE	protein_coding	954	0.000230658	9.19554	0.0024	0.120165	0.0400986	8.98051	0.0027	PTV	MAF_01	88
ENST00000518738	8	103021063	103073051	ENSG00000155097	NM_001695.5	5635	ATP6V1C1	TRUE	protein_coding	1149	0.000359092	8.92745	0.0028	0.0964107	0.0321437	8.99619	0.0027	MISS_CADD25	MAF_01	137
ENST00000337428	1	156920632	156933094	ENSG00000160838	NM_144702.3	1977	LRRC71	TRUE	protein_coding	1680	0.000621203	9.20626	0.0024	-0.0728165	0.0244059	8.90165	0.0028	PTV	MAF_01	237
ENST00000279022	20	36541497	36551447	ENSG00000101335	NM_006097.5	2786	MYL9	TRUE	protein_coding	519	0.000298806	9.4408	0.0021	0.105483	0.0352341	8.9627	0.0028	MISS_CADD25	MAF_01	114
ENST00000241256	3	172443291	172448456	ENSG00000121853	NM_198407.2	3014	GHSR	TRUE	protein_coding	1101	0.0010432	8.49508	0.0036	0.0563379	0.018842	8.94019	0.0028	MISS_CADD25	MAF_01	398
ENST00000453514	5	79612120	79688246	ENSG00000164329	NM_001114394.3	5100	TENT2	TRUE	protein_coding	1455	0.000972431	7.11724	0.0076	-0.0584915	0.0195412	8.95944	0.0028	MISS_CADD25	MAF_01	371
ENST00000280154	10	110871795	110900006	ENSG00000150593	NM_014456.5	3481	PDCD4	TRUE	protein_coding	1410	0.000217552	8.11697	0.0044	0.123083	0.0412957	8.88357	0.0029	PTV	MAF_01	83
ENST00000368654	10	128096659	128126423	ENSG00000148773	NM_002417.5	12716	MKI67	TRUE	protein_coding	9771	0.000668383	8.61742	0.0033	-0.0702778	0.0235694	8.89076	0.0029	PTV	MAF_01	255
ENST00000344862	12	43718992	43758793	ENSG00000129317	NM_031292.5	13567	PUS7L	TRUE	protein_coding	2106	0.00193962	8.10685	0.0044	-0.0411915	0.0138403	8.85777	0.0029	MISS_CADD25	MAF_01	740
ENST00000293662	12	52006946	52015889	ENSG00000161835	NM_181711.4	1952	TAMALIN	TRUE	protein_coding	1188	0.000484905	9.47454	0.0021	-0.0823749	0.0276397	8.88223	0.0029	DMG	MAF_01	185
ENST00000312010	17	78787381	78841441	ENSG00000055483		5234	USP36	TRUE	protein_coding	3372	0.00117426	9.68578	0.0019	-0.053028	0.0177856	8.88944	0.0029	MISS_CADD25	MAF_01	448
ENST00000300605	18	47107408	47150500	ENSG00000167220	NM_032124.5	2185	HDHD2	TRUE	protein_coding	780	0.00118474	10.639	0.0011	-0.0526859	0.0177085	8.85162	0.0029	MISS_CADD25	MAF_01	452
ENST00000437684	1	241652278	241802777	ENSG00000162843	NM_001367482.1	5042	WDR64	TRUE	protein_coding	3276	0.00182429	11.0609	0.00088	0.0422929	0.0142588	8.79766	0.003	PTV	MAF_01	696
ENST00000298527	12	9985642	10013424	ENSG00000165682		952	CLEC1B	TRUE	protein_coding	690	0.000133677	8.25546	0.0041	0.156049	0.0526229	8.79371	0.003	MISS_CADD25	MAF_01	51
ENST00000673822	14	53036745	53153323	ENSG00000100523	NM_001160148.2	12941	DDHD1	TRUE	protein_coding	2703	0.00216766	7.99504	0.0047	0.0388769	0.0131048	8.80082	0.003	DMG	MAF_01	827
ENST00000262953	19	2997639	3047635	ENSG00000065717	NM_003260.5	2812	TLE2	TRUE	protein_coding	2232	0.000429862	8.4285	0.0037	0.0870872	0.0293838	8.78402	0.003	PTV	MAF_01	164
ENST00000313221	7	102813230	103074843	ENSG00000161040		2744	FBXL13	TRUE	protein_coding	2208	0.000495389	8.67709	0.0032	-0.0810664	0.0273426	8.79025	0.003	MISS_CADD25	MAF_01	189
ENST00000205948	17	66212033	66256525	ENSG00000091583	NM_000042.3	1174	APOH	TRUE	protein_coding	1038	0.000214931	7.96426	0.0048	-0.122707	0.0415314	8.72944	0.0031	PTV	MAF_01	82
ENST00000339485	19	5904872	5910853	ENSG00000187650	NM_001017921.4	2240	VMAC	TRUE	protein_coding	510	0.00092263	10.3563	0.0013	0.059416	0.0200685	8.76554	0.0031	MISS_CADD25	MAF_01	352
ENST00000383699	3	84958989	86074429	ENSG00000175161	NM_001167675.2	9480	CADM2	TRUE	protein_coding	1215	0.000479663	9.3389	0.0022	-0.0822032	0.0277703	8.76229	0.0031	MISS_CADD25	MAF_01	183
ENST00000653738	9	95871264	96121154	ENSG00000182150	NM_020207.7	10245	ERCC6L2	TRUE	protein_coding	4653	0.00136298	7.27643	0.007	-0.0488508	0.0165144	8.75017	0.0031	PTV	MAF_01	520
ENST00000644397	10	53802771	55627942	ENSG00000150275	NM_001384140.1	9366	PCDH15	TRUE	protein_coding	5223	0.00706913	8.34615	0.0039	0.0214952	0.00729467	8.68301	0.0032	DMG	MAF_01	2697
ENST00000395116	14	59429022	59465342	ENSG00000181619		4578	GPR135	TRUE	protein_coding	1485	0.000681488	9.06482	0.0026	0.0688384	0.0233351	8.70244	0.0032	MISS_CADD25	MAF_01	260
ENST00000393359	2	105264391	105329735	ENSG00000135966	NM_004257.6	5680	TGFBRAP1	TRUE	protein_coding	2583	0.000948841	8.68924	0.0032	0.0581955	0.019764	8.67022	0.0032	MISS_CADD25	MAF_01	362
ENST00000518297	5	154712843	154817605	ENSG00000155506	NM_033551.3	7181	LARP1	TRUE	protein_coding	NA	0.00231968	7.51132	0.0061	0.0373257	0.0126695	8.67961	0.0032	MISS_CADD25	MAF_01	885
ENST00000675843	11	108223044	108369102	ENSG00000149311	NM_000051.4	12915	ATM	TRUE	protein_coding	9171	0.00589487	9.93563	0.0016	0.0234171	0.00797511	8.62167	0.0033	DMG	MAF_01	2249
ENST00000338784	17	7558292	7561608	ENSG00000161955	NM_003808.4	1811	TNFSF13	TRUE	protein_coding	753	0.000254248	8.84235	0.0029	0.112244	0.0381864	8.63988	0.0033	DMG	MAF_01	97
ENST00000254958	20	10637684	10673999	ENSG00000101384	NM_000214.3	5940	JAG1	TRUE	protein_coding	3657	0.00195535	8.86835	0.0029	0.0405014	0.0137972	8.61705	0.0033	MISS_CADD25	MAF_01	746
ENST00000498707	3	64515654	64688000	ENSG00000163638	NM_182920.2	7624	ADAMTS9	TRUE	protein_coding	5808	0.00356995	8.09947	0.0044	-0.0299788	0.0102112	8.61932	0.0033	DMG	MAF_01	1362
ENST00000261413	5	72219403	72320646	ENSG00000113048	NM_015084.3	2770	MRPS27	TRUE	protein_coding	1245	0.00240094	8.42344	0.0037	0.0365371	0.012454	8.60692	0.0033	DMG	MAF_01	916
ENST00000453514	5	79612120	79688246	ENSG00000164329	NM_001114394.3	5100	TENT2	TRUE	protein_coding	1455	0.0012293	7.08006	0.0078	-0.0510431	0.0173847	8.62066	0.0033	DMG	MAF_01	469
ENST00000644397	10	53802771	55627942	ENSG00000150275	NM_001384140.1	9366	PCDH15	TRUE	protein_coding	5223	0.00627755	8.26707	0.004	0.022644	0.00773473	8.57068	0.0034	MISS_CADD25	MAF_01	2395
ENST00000576742	17	3510502	3557812	ENSG00000167723	NM_145068.4	5927	TRPV3	TRUE	protein_coding	2373	0.00161198	9.30697	0.0023	-0.0445495	0.0151869	8.6049	0.0034	DMG	MAF_01	615
ENST00000263094	19	1039997	1065572	ENSG00000064687	NM_019112.4	6815	ABCA7	TRUE	protein_coding	6441	0.00567732	9.3797	0.0022	0.0238299	0.00812858	8.59438	0.0034	MISS_CADD25	MAF_01	2166
ENST00000354764	2	196833004	196927796	ENSG00000197121	NM_024989.4	11090	PGAP1	TRUE	protein_coding	2769	0.0014652	6.99961	0.0082	0.0465805	0.0159147	8.56665	0.0034	MISS_CADD25	MAF_01	559
ENST00000431670	3	111732497	111976517	ENSG00000144824	NM_001134438.2	6042	PHLDB2	TRUE	protein_coding	3762	0.00301165	8.75865	0.0031	0.0325088	0.0111109	8.56056	0.0034	MISS_CADD25	MAF_01	1149
ENST00000303538	4	39822863	39977956	ENSG00000121892	NM_001100399.2	7131	PDS5A	TRUE	protein_coding	4014	0.000930493	7.92701	0.0049	0.0584556	0.0199788	8.5608	0.0034	MISS_CADD25	MAF_01	355
ENST00000622764	7	100572228	100573900	ENSG00000205307	NM_001348680.2	1111	SAP25	TRUE	protein_coding	894	0.000225415	9.57566	0.002	0.118795	0.0405227	8.59413	0.0034	DMG	MAF_01	86
ENST00000370501	20	62708836	62762771	ENSG00000101188	NM_002531.3	4133	NTSR1	TRUE	protein_coding	1257	0.00261324	9.89396	0.0017	-0.0348441	0.0119428	8.51236	0.0035	MISS_CADD25	MAF_01	997
ENST00000369485	6	88609897	88963618	ENSG00000111880	NM_003800.5	4825	RNGTT	TRUE	protein_coding	1794	0.000304049	8.32233	0.0039	-0.101878	0.0348969	8.52285	0.0035	MISS_CADD25	MAF_01	116
ENST00000357681	1	203626787	203744081	ENSG00000058668	NM_001684.5	8697	ATP2B4	TRUE	protein_coding	3618	0.0017509	6.36208	0.012	0.0423258	0.0145542	8.45734	0.0036	MISS_CADD25	MAF_01	668
ENST00000376351	10	25174802	25602229	ENSG00000151025	NM_020752.3	7023	GPR158	TRUE	protein_coding	3648	0.00159363	8.54394	0.0035	-0.0445377	0.0152787	8.49735	0.0036	DMG	MAF_01	608
ENST00000279022	20	36541497	36551447	ENSG00000101335	NM_006097.5	2786	MYL9	TRUE	protein_coding	519	0.00033026	8.71449	0.0032	0.0975515	0.0335153	8.47192	0.0036	DMG	MAF_01	126
ENST00000296486	4	108742048	108763054	ENSG00000164089	NM_031279.4	2086	ETNPPL	TRUE	protein_coding	1500	0.00138395	9.79788	0.0017	-0.0477319	0.0163969	8.47409	0.0036	MISS_CADD25	MAF_01	528
ENST00000259895	6	30908207	30914106	ENSG00000213780	NM_001517.5	1712	GTF2H4	TRUE	protein_coding	1389	0.000964568	6.79699	0.0091	0.0570352	0.0196073	8.46156	0.0036	DMG	MAF_01	368
ENST00000316333	7	1232872	1237326	ENSG00000164853	NM_001080461.3	2091	UNCX	TRUE	protein_coding	1596	0.000511116	7.16985	0.0074	-0.0784086	0.0269199	8.48362	0.0036	DMG	MAF_01	195
ENST00000316333	7	1232872	1237326	ENSG00000164853	NM_001080461.3	2091	UNCX	TRUE	protein_coding	1596	0.000511116	7.16985	0.0074	-0.0784086	0.0269199	8.48362	0.0036	MISS_CADD25	MAF_01	195
ENST00000380913	X	9786429	9949443	ENSG00000146950	NM_001649.4	7474	SHROOM2	TRUE	protein_coding	4851	0.000351229	6.74143	0.0094	0.0948122	0.0325229	8.49868	0.0036	DMG	MAF_01	134
ENST00000376624	10	22345445	22454224	ENSG00000077327	NM_012443.4	2568	SPAG6	TRUE	protein_coding	1530	0.000484905	7.31905	0.0068	-0.0803499	0.0276676	8.43386	0.0037	MISS_CADD25	MAF_01	185
ENST00000417740	11	63079940	63144221	ENSG00000197658		2098	SLC22A24	TRUE	protein_coding	1656	0.000490147	7.15403	0.0075	0.0797982	0.0274985	8.42108	0.0037	DMG	MAF_01	187
ENST00000329285	19	34758073	34773229	ENSG00000153896	NM_001007248.3	3102	ZNF599	TRUE	protein_coding	1767	0.000348607	8.07148	0.0045	-0.0947278	0.0326264	8.42981	0.0037	PTV	MAF_01	133
ENST00000431670	3	111732497	111976517	ENSG00000144824	NM_001134438.2	6042	PHLDB2	TRUE	protein_coding	3762	0.00322658	8.48017	0.0036	0.0312076	0.0107368	8.44832	0.0037	DMG	MAF_01	1231
ENST00000474796	1	36155579	36180849	ENSG00000116871	NM_001388490.1	3372	MAP7D1	TRUE	protein_coding	2523	0.00353325	8.14948	0.0043	-0.0296759	0.0102653	8.35726	0.0038	MISS_CADD25	MAF_01	1348
ENST00000603540	14	70417107	70460427	ENSG00000139985	NM_003813.4	2647	ADAM21	TRUE	protein_coding	2169	0.000249005	8.42079	0.0037	0.111617	0.0385882	8.36673	0.0038	PTV	MAF_01	95
ENST00000641398	19	15082211	15092970	ENSG00000094661	NM_001004713.2	5984	OR1I1	TRUE	protein_coding	1068	0.000180856	7.4409	0.0064	0.13124	0.0452909	8.39668	0.0038	MISS_CADD25	MAF_01	69
ENST00000376663	10	22321099	22331484	ENSG00000168283	NM_005180.9	3540	BMI1	TRUE	protein_coding	981	0.000154645	7.78284	0.0053	-0.141541	0.0489756	8.35223	0.0039	MISS_CADD25	MAF_01	59
ENST00000339485	19	5904872	5910853	ENSG00000187650	NM_001017921.4	2240	VMAC	TRUE	protein_coding	510	0.000933115	9.75642	0.0018	0.0575558	0.0199555	8.3186	0.0039	DMG	MAF_01	356
ENST00000641398	19	15082211	15092970	ENSG00000094661	NM_001004713.2	5984	OR1I1	TRUE	protein_coding	1068	0.000183478	7.31432	0.0068	0.129731	0.0449663	8.32368	0.0039	DMG	MAF_01	70
ENST00000245923	19	45485294	45497055	ENSG00000125744	NM_005619.5	2274	RTN2	TRUE	protein_coding	1638	0.000152024	7.83099	0.0051	0.142704	0.049398	8.34546	0.0039	PTV	MAF_01	58
ENST00000344387	3	44584888	44648471	ENSG00000186448	NM_006991.5	7530	ZNF197	TRUE	protein_coding	3090	0.000495389	8.58139	0.0034	0.0788939	0.0273262	8.33543	0.0039	PTV	MAF_01	189
ENST00000428849	6	33391823	33409896	ENSG00000237649	NM_002263.4	2391	KIFC1	TRUE	protein_coding	2022	0.00114542	7.07133	0.0078	0.0519651	0.0179945	8.3396	0.0039	DMG	MAF_01	437
ENST00000297435	8	6935820	6938306	ENSG00000164821	NM_001925.3	587	DEFA4	TRUE	protein_coding	294	0.000172993	5.11144	0.024	0.13346	0.0463031	8.30777	0.0039	PTV	MAF_01	66
ENST00000334651	X	2219506	2502805	ENSG00000169084	NM_145177.3	2579	DHRSX	TRUE	protein_coding	993	0.000256869	7.93591	0.0048	-0.109648	0.0380289	8.31331	0.0039	DMG	MAF_01	98
ENST00000334651	X	2219506	2502805	ENSG00000169084	NM_145177.3	2579	DHRSX	TRUE	protein_coding	993	0.000256869	7.93591	0.0048	-0.109648	0.0380289	8.31331	0.0039	PTV	MAF_01	98
ENST00000316851	11	112961247	113278436	ENSG00000149294	NM_181351.5	5819	NCAM1	TRUE	protein_coding	2577	0.00134725	8.08815	0.0045	0.0478347	0.0166003	8.30332	0.004	DMG	MAF_01	514
ENST00000308508	15	75674322	75712848	ENSG00000173546	NM_001897.5	8290	CSPG4	TRUE	protein_coding	6969	0.00270236	7.16549	0.0074	0.0338516	0.0117487	8.30186	0.004	MISS_CADD25	MAF_01	1031
ENST00000542583	16	19410496	19499113	ENSG00000103534	NM_001261841.2	4685	TMC5	TRUE	protein_coding	3021	0.00231182	8.29869	0.004	0.0365737	0.0126944	8.30065	0.004	DMG	MAF_01	882
ENST00000338784	17	7558292	7561608	ENSG00000161955	NM_003808.4	1811	TNFSF13	TRUE	protein_coding	753	0.000131055	8.42799	0.0037	0.152938	0.0531805	8.27038	0.004	MISS_CADD25	MAF_01	50
ENST00000254958	20	10637684	10673999	ENSG00000101384	NM_000214.3	5940	JAG1	TRUE	protein_coding	3657	0.00198418	8.37549	0.0038	0.0394598	0.0136969	8.29968	0.004	DMG	MAF_01	757
ENST00000316407	3	113648385	113696646	ENSG00000176542	NM_001009899.4	13704	USF3	TRUE	protein_coding	6738	0.00300379	9.42859	0.0021	0.0320138	0.0111267	8.27829	0.004	MISS_CADD25	MAF_01	1146
ENST00000674063	3	138652698	138834928	ENSG00000051382	NM_006219.3	6259	PIK3CB	TRUE	protein_coding	3213	0.00110873	7.10688	0.0077	0.0526662	0.0182773	8.30308	0.004	DMG	MAF_01	423
ENST00000382038	5	34905260	34918989	ENSG00000113456	NM_002853.4	4512	RAD1	TRUE	protein_coding	849	0.000490147	8.79666	0.003	0.079222	0.0275127	8.29136	0.004	MISS_CADD25	MAF_01	187
ENST00000378538	11	47354860	47378547	ENSG00000066336	NM_003120.3	1374	SPI1	TRUE	protein_coding	813	0.000335502	9.51634	0.002	0.0954878	0.0332323	8.2561	0.0041	DMG	MAF_01	128
ENST00000308287	11	60785333	60801305	ENSG00000172689	NM_206893.4	2311	MS4A10	TRUE	protein_coding	804	0.00014154	8.89065	0.0029	0.14664	0.0511549	8.21733	0.0041	PTV	MAF_01	54
ENST00000375095	11	120325296	120333686	ENSG00000181264	NM_001198671.2	3980	TLCD5	TRUE	protein_coding	738	0.00126337	9.29103	0.0023	0.0492407	0.0171417	8.25167	0.0041	MISS_CADD25	MAF_01	482
ENST00000311180	3	57556274	57566848	ENSG00000174840	NM_177966.7	8780	PDE12	TRUE	protein_coding	1830	0.000466557	7.85593	0.0051	-0.0808657	0.028161	8.24581	0.0041	DMG	MAF_01	178
ENST00000268595	16	66579448	66588275	ENSG00000140932	NM_144673.3	1048	CMTM2	TRUE	protein_coding	747	0.000149403	8.59266	0.0034	0.142451	0.0498213	8.1752	0.0042	PTV	MAF_01	57
ENST00000368489	1	154325525	154351304	ENSG00000143515	NM_001370597.1	5974	ATP8B2	TRUE	protein_coding	3573	0.00421474	6.92448	0.0085	0.0268718	0.00940429	8.16475	0.0043	MISS_CADD25	MAF_01	1608
ENST00000263800	15	41503637	41513887	ENSG00000062524	NM_002344.6	3072	LTK	TRUE	protein_coding	2595	0.00272071	7.51341	0.0061	0.0334266	0.0117075	8.1519	0.0043	DMG	MAF_01	1038
ENST00000448584	19	54953130	55001142	ENSG00000022556	NM_017852.5	3540	NLRP2	TRUE	protein_coding	3189	0.00126337	6.13131	0.013	-0.0489614	0.0171538	8.14681	0.0043	DMG	MAF_01	482
ENST00000370351	20	62952707	62969585	ENSG00000101194	NM_022082.4	3518	SLC17A9	TRUE	protein_coding	1311	0.00102223	6.94037	0.0084	-0.0544329	0.0190657	8.15113	0.0043	MISS_CADD25	MAF_01	390
ENST00000644036	22	23786931	23838009	ENSG00000099956	NM_003073.5	5191	SMARCB1	TRUE	protein_coding	1158	0.000246384	8.54174	0.0035	0.110945	0.0388261	8.16519	0.0043	DMG	MAF_01	94
ENST00000503057	4	41359607	41700044	ENSG00000064042	NM_001330672.2	7697	LIMCH1	TRUE	protein_coding	4404	0.00344938	7.1229	0.0076	-0.0297097	0.0104026	8.1567	0.0043	MISS_CADD25	MAF_01	1316
ENST00000369798	6	80003887	80042527	ENSG00000112742	NM_003318.5	2966	TTK	TRUE	protein_coding	2574	0.000319775	7.2654	0.007	0.0971093	0.0340285	8.14398	0.0043	PTV	MAF_01	122
ENST00000343483	7	27162438	27175180	ENSG00000078399	NM_152739.4	2064	HOXA9	TRUE	protein_coding	819	0.0018505	5.90279	0.015	-0.0404774	0.014166	8.1645	0.0043	MISS_CADD25	MAF_01	706
ENST00000513398	11	66546395	66563334	ENSG00000248746	NM_001104.4	2882	ACTN3	TRUE	protein_coding	2706	0.0066314	6.31631	0.012	0.021429	0.00752454	8.11043	0.0044	DMG	MAF_01	2530
ENST00000325464	19	867630	893218	ENSG00000175221	NM_005481.3	2892	MED16	TRUE	protein_coding	2634	0.00113494	8.77078	0.0031	0.0515523	0.0180965	8.11533	0.0044	PTV	MAF_01	433
ENST00000313375	7	73593194	73624543	ENSG00000009950	NM_032951.3	3252	MLXIPL	TRUE	protein_coding	2559	0.00202087	8.58833	0.0034	-0.0385945	0.0135589	8.1022	0.0044	MISS_CADD25	MAF_01	771
ENST00000202917	12	112905856	112933219	ENSG00000089127	NM_016816.4	1631	OAS1	TRUE	protein_coding	1203	0.001093	8.13165	0.0043	-0.0523142	0.0184222	8.06406	0.0045	MISS_CADD25	MAF_01	417
ENST00000331495	17	45221444	45247319	ENSG00000184922	NM_005892.4	4003	FMNL1	TRUE	protein_coding	3303	0.00299593	7.87276	0.005	-0.031722	0.0111565	8.08475	0.0045	MISS_CADD25	MAF_01	1143
ENST00000456909	2	219597857	219616451	ENSG00000144589	NM_052902.4	3618	STK11IP	TRUE	protein_coding	3267	0.00251626	6.74578	0.0094	0.0345717	0.0121556	8.08888	0.0045	DMG	MAF_01	960
ENST00000293599	12	49961872	49965682	ENSG00000161798	NM_001651.4	1449	AQP5	TRUE	protein_coding	798	0.000904282	9.03584	0.0026	-0.0573333	0.0202488	8.01704	0.0046	DMG	MAF_01	345
ENST00000299204	14	103556545	103562657	ENSG00000166170	NM_001015048.3	4684	BAG5	TRUE	protein_coding	NA	0.000767985	7.58117	0.0059	0.0622643	0.0219879	8.01886	0.0046	DMG	MAF_01	293
ENST00000263663	2	9843443	9934416	ENSG00000115750	NM_005680.3	2267	TAF1B	TRUE	protein_coding	1767	0.000345986	8.49459	0.0036	-0.0927606	0.0327114	8.04135	0.0046	MISS_CADD25	MAF_01	132
ENST00000622764	7	100572228	100573900	ENSG00000205307	NM_001348680.2	1111	SAP25	TRUE	protein_coding	894	0.000220173	8.92649	0.0028	0.116306	0.0410019	8.04625	0.0046	PTV	MAF_01	84
ENST00000682287	11	64035931	64119173	ENSG00000126500	NM_013280.5	4170	FLRT1	TRUE	protein_coding	2025	0.000846618	7.13663	0.0076	0.0591897	0.020931	7.99674	0.0047	MISS_CADD25	MAF_01	323
ENST00000397558	12	119989869	120094494	ENSG00000135127		3055	BICDL1	TRUE	protein_coding	1722	0.00173517	7.14619	0.0075	-0.0413874	0.0146295	8.00345	0.0047	MISS_CADD25	MAF_01	662
ENST00000673969	9	133577081	133609389	ENSG00000196990	NM_001080515.3	2778	FAM163B	TRUE	protein_coding	501	0.000673625	7.24748	0.0071	-0.0662774	0.0234733	7.97227	0.0047	DMG	MAF_01	257
ENST00000369604	1	113696831	113759489	ENSG00000116793	NM_001323043.2	3657	PHTF1	TRUE	protein_coding	2289	0.00189768	7.96298	0.0048	0.0394005	0.0139817	7.94117	0.0048	DMG	MAF_01	724
ENST00000458580	15	41182725	41230757	ENSG00000178997	NM_001286441.2	3254	EXD1	TRUE	protein_coding	1719	0.00219125	9.30656	0.0023	0.0367496	0.0130389	7.94372	0.0048	DMG	MAF_01	836
ENST00000382771	18	63476958	63505085	ENSG00000206075	NM_002639.5	2586	SERPINB5	TRUE	protein_coding	1128	0.000697215	7.71347	0.0055	0.0650624	0.0230678	7.95513	0.0048	MISS_CADD25	MAF_01	266
ENST00000203407	3	48599002	48610976	ENSG00000010256	NM_003365.3	1595	UQCRC1	TRUE	protein_coding	1443	0.000131055	7.72664	0.0054	-0.149846	0.0531102	7.96044	0.0048	PTV	MAF_01	50
ENST00000296564	5	5420664	5490220	ENSG00000164151	NM_015325.3	7930	ICE1	TRUE	protein_coding	6801	0.00104844	9.08734	0.0026	-0.0530642	0.0188212	7.94895	0.0048	DMG	MAF_01	400
ENST00000319211	5	76716126	76735770	ENSG00000181104	NM_001992.5	3727	F2R	TRUE	protein_coding	1278	0.00033026	9.19039	0.0024	0.0945036	0.0335118	7.95247	0.0048	MISS_CADD25	MAF_01	126
ENST00000313221	7	102813230	103074843	ENSG00000161040		2744	FBXL13	TRUE	protein_coding	2208	0.000817786	6.76027	0.0093	-0.0599933	0.0212872	7.94274	0.0048	DMG	MAF_01	312
ENST00000262839	X	111768011	112082776	ENSG00000072315	NM_012471.3	12143	TRPC5	TRUE	protein_coding	2922	0.000228036	7.44355	0.0064	0.113891	0.040358	7.96378	0.0048	DMG	MAF_01	87
ENST00000269299	17	7173431	7179564	ENSG00000141505	NM_001671.5	1310	ASGR1	TRUE	protein_coding	876	0.000618582	9.77853	0.0018	-0.0688545	0.0244912	7.90393	0.0049	MISS_CADD25	MAF_01	236
ENST00000293599	12	49961872	49965682	ENSG00000161798	NM_001651.4	1449	AQP5	TRUE	protein_coding	798	0.000859724	9.07982	0.0026	-0.0582908	0.0207659	7.87948	0.005	MISS_CADD25	MAF_01	328
ENST00000357872	5	115962454	116027619	ENSG00000172901	NM_173800.5	4604	LVRN	TRUE	protein_coding	2973	0.00128434	7.14529	0.0075	-0.0477607	0.0170085	7.88509	0.005	MISS_CADD25	MAF_01	490
ENST00000464942	12	122207663	122227456	ENSG00000184047	NM_001371333.1	1471	DIABLO	TRUE	protein_coding	720	0.000196583	7.61522	0.0058	0.121517	0.043398	7.84032	0.0051	MISS_CADD25	MAF_01	75
ENST00000316902	14	23125295	23183674	ENSG00000092068	NM_012244.4	4236	SLC7A8	TRUE	protein_coding	1608	0.00237735	7.71386	0.0055	0.0350851	0.0125165	7.85737	0.0051	MISS_CADD25	MAF_01	907
ENST00000261646	17	17810399	17837002	ENSG00000072310	NM_004176.5	4901	SREBF1	TRUE	protein_coding	3444	0.00273119	7.83135	0.0051	0.0326837	0.0116803	7.82981	0.0051	DMG	MAF_01	1042
ENST00000679454	2	24819169	24920237	ENSG00000138031	NM_004036.5	4950	ADCY3	TRUE	protein_coding	3435	0.000162509	6.46025	0.011	-0.133592	0.047721	7.83689	0.0051	PTV	MAF_01	62
ENST00000295463	2	232456125	232460753	ENSG00000163295	NM_001631.5	3241	ALPI	TRUE	protein_coding	1587	0.00109562	6.55052	0.01	-0.0514869	0.0183955	7.83377	0.0051	DMG	MAF_01	418
ENST00000375076	6	32180968	32184322	ENSG00000204305	NM_001136.5	1420	AGER	TRUE	protein_coding	1215	0.00154645	6.9019	0.0086	-0.043433	0.0154985	7.85347	0.0051	DMG	MAF_01	590
ENST00000334379	6	125986479	126203817	ENSG00000066651	NM_001031712.3	1843	TRMT11	TRUE	protein_coding	1392	0.000322396	5.02266	0.025	-0.0948085	0.0338902	7.82614	0.0051	PTV	MAF_01	123
ENST00000682287	11	64035931	64119173	ENSG00000126500	NM_013280.5	4170	FLRT1	TRUE	protein_coding	2025	0.000880692	6.9227	0.0085	0.0573753	0.0205228	7.81586	0.0052	DMG	MAF_01	336
ENST00000542859	13	31846713	32299125	ENSG00000073910	NM_023037.3	12729	FRY	TRUE	protein_coding	9042	0.000217552	7.85316	0.0051	-0.115376	0.0412917	7.8074	0.0052	PTV	MAF_01	83
ENST00000316902	14	23125295	23183674	ENSG00000092068	NM_012244.4	4236	SLC7A8	TRUE	protein_coding	1608	0.0024953	7.92387	0.0049	0.0341643	0.0122185	7.81818	0.0052	DMG	MAF_01	952
ENST00000293883	16	684622	690444	ENSG00000127580	NM_032259.4	3243	WDR24	TRUE	protein_coding	2373	0.00157266	7.82722	0.0051	-0.0429506	0.0153786	7.80023	0.0052	MISS_CADD25	MAF_01	600
ENST00000605587	17	35760887	35765079	ENSG00000270806	NM_145272.4	1041	C17orf50	TRUE	protein_coding	525	0.000503253	8.30735	0.0039	-0.0758309	0.0271496	7.80127	0.0052	DMG	MAF_01	192
ENST00000620210	17	36428618	36439566	ENSG00000275954		2117	TBC1D3F	TRUE	protein_coding	1488	0.000267353	7.93831	0.0048	0.104031	0.0372387	7.80433	0.0052	DMG	MAF_01	102
ENST00000620210	17	36428618	36439566	ENSG00000275954		2117	TBC1D3F	TRUE	protein_coding	1488	0.000267353	7.93831	0.0048	0.104031	0.0372387	7.80433	0.0052	PTV	MAF_01	102
ENST00000217305	20	1978757	1994285	ENSG00000101327	NM_024411.5	2556	PDYN	TRUE	protein_coding	765	0.000681488	8.49421	0.0036	0.0651959	0.0233396	7.80285	0.0052	MISS_CADD25	MAF_01	260
ENST00000370963	6	52977948	52995304	ENSG00000170899	NM_001512.4	1240	GSTA4	TRUE	protein_coding	669	0.000191341	7.63158	0.0057	0.122917	0.0439846	7.80952	0.0052	MISS_CADD25	MAF_01	73
ENST00000375326	9	94603133	94640249	ENSG00000165140	NM_000507.4	1473	FBP1	TRUE	protein_coding	1017	0.000225415	5.96301	0.015	0.113338	0.0405608	7.80797	0.0052	PTV	MAF_01	86
ENST00000418460	1	232805416	232809929	ENSG00000212916	NM_019090.3	4514	MAP10	TRUE	protein_coding	2718	0.000959326	6.90582	0.0086	0.054838	0.0196465	7.79099	0.0053	MISS_CADD25	MAF_01	366
ENST00000268661	16	1943974	1957606	ENSG00000140986	NM_005061.3	2145	RPL3L	TRUE	protein_coding	1224	0.00326328	9.11337	0.0025	0.0298137	0.0106936	7.77297	0.0053	MISS_CADD25	MAF_01	1245
ENST00000542583	16	19410496	19499113	ENSG00000103534	NM_001261841.2	4685	TMC5	TRUE	protein_coding	3021	0.00197894	7.9677	0.0048	0.0382369	0.0137155	7.77219	0.0053	MISS_CADD25	MAF_01	755
ENST00000269081	17	69147214	69244846	ENSG00000154263		6362	ABCA10	TRUE	protein_coding	4632	0.000201825	6.8535	0.0088	-0.119389	0.0428569	7.7604	0.0053	MISS_CADD25	MAF_01	77
ENST00000299204	14	103556545	103562657	ENSG00000166170	NM_001015048.3	4684	BAG5	TRUE	protein_coding	NA	0.000600234	6.89346	0.0087	0.0691336	0.0248675	7.72885	0.0054	PTV	MAF_01	229
ENST00000620267	16	71929538	72000402	ENSG00000277481	NM_181536.2	5623	PKD1L3	TRUE	protein_coding	5199	0.0035018	7.3681	0.0066	0.0287449	0.0103264	7.74854	0.0054	PTV	MAF_01	1336
ENST00000410009	2	70830211	70835816	ENSG00000116031	NM_015717.5	1866	CD207	TRUE	protein_coding	987	0.000558296	7.71318	0.0055	-0.071634	0.0257569	7.73481	0.0054	DMG	MAF_01	213
ENST00000373664	20	36996349	37095997	ENSG00000080839	NM_002895.5	5686	RBL1	TRUE	protein_coding	3207	0.00129745	7.52111	0.0061	-0.0470494	0.0169259	7.72689	0.0054	PTV	MAF_01	495
ENST00000425059	3	130081831	130113227	ENSG00000251287	NM_001136152.1	969	ALG1L2	TRUE	protein_coding	648	0.00113756	8.76335	0.0031	0.0501985	0.0180526	7.73214	0.0054	MISS_CADD25	MAF_01	434
ENST00000503057	4	41359607	41700044	ENSG00000064042	NM_001330672.2	7697	LIMCH1	TRUE	protein_coding	4404	0.0040732	6.46348	0.011	-0.0266566	0.00957892	7.74422	0.0054	DMG	MAF_01	1554
ENST00000338206	4	68646597	68670652	ENSG00000196620	NM_001076.4	2134	UGT2B15	TRUE	protein_coding	1593	0.000943599	7.24382	0.0071	-0.0552551	0.0198412	7.75551	0.0054	PTV	MAF_01	360
ENST00000413272	8	28021964	28083936	ENSG00000189233	NM_001010906.2	3952	NUGGC	TRUE	protein_coding	2391	0.00241142	7.24338	0.0071	0.0345962	0.0124296	7.74712	0.0054	DMG	MAF_01	920
ENST00000416274	8	85177154	85217158	ENSG00000133740	NM_001951.4	1964	E2F5	TRUE	protein_coding	1041	0.000214931	7.89514	0.005	-0.115544	0.0415399	7.73684	0.0054	MISS_CADD25	MAF_01	82
ENST00000407071	1	245154985	245709432	ENSG00000162849	NM_018012.4	13593	KIF26B	TRUE	protein_coding	6327	0.000136298	7.2271	0.0072	-0.144517	0.0520778	7.70078	0.0055	PTV	MAF_01	52
ENST00000252456	19	11538767	11550323	ENSG00000130176	NM_001299.6	1499	CNN1	TRUE	protein_coding	894	0.000435104	7.65909	0.0056	-0.0810662	0.0292066	7.70403	0.0055	DMG	MAF_01	166
ENST00000674063	3	138652698	138834928	ENSG00000051382	NM_006219.3	6259	PIK3CB	TRUE	protein_coding	3213	0.00105631	6.75637	0.0093	0.051953	0.0187244	7.69848	0.0055	MISS_CADD25	MAF_01	403
ENST00000375394	6	31959117	31969751	ENSG00000204351	NM_006929.5	3795	SKIV2L	TRUE	protein_coding	3741	0.00124503	6.66336	0.0098	0.0478779	0.0172614	7.69339	0.0055	PTV	MAF_01	475
ENST00000641023	1	119648411	119744218	ENSG00000092621	NM_006623.4	1866	PHGDH	TRUE	protein_coding	1602	0.00172207	8.1911	0.0042	-0.0406488	0.0146751	7.67241	0.0056	DMG	MAF_01	657
ENST00000532090	11	65773898	65780976	ENSG00000254470	NM_138368.5	6980	AP5B1	TRUE	protein_coding	2637	0.000293564	8.05708	0.0045	-0.0984615	0.0355244	7.68207	0.0056	PTV	MAF_01	112
ENST00000216446	14	67386984	67412167	ENSG00000100558	NM_016445.3	1513	PLEK2	TRUE	protein_coding	1062	0.00066314	7.94963	0.0048	-0.0655062	0.0236566	7.66763	0.0056	MISS_CADD25	MAF_01	253
ENST00000331134	17	81556887	81648465	ENSG00000182446	NM_017921.4	4381	NPLOC4	TRUE	protein_coding	1827	0.000503253	6.74067	0.0094	0.0752455	0.0271508	7.68064	0.0056	MISS_CADD25	MAF_01	192
ENST00000270538	19	7926718	7943667	ENSG00000104980	NM_006351.4	1843	TIMM44	TRUE	protein_coding	1359	0.000956705	7.30405	0.0069	-0.0545448	0.0197061	7.66138	0.0056	DMG	MAF_01	365
ENST00000464121	1	237004103	237004441	ENSG00000244020	NM_001276687.2	339	MT1HL1	TRUE	protein_coding	186	0.000356471	8.30916	0.0039	0.0891471	0.0322134	7.65847	0.0057	DMG	MAF_01	136
ENST00000464121	1	237004103	237004441	ENSG00000244020	NM_001276687.2	339	MT1HL1	TRUE	protein_coding	186	0.000356471	8.30916	0.0039	0.0891471	0.0322134	7.65847	0.0057	PTV	MAF_01	136
ENST00000304046	17	39921041	39927601	ENSG00000172057	NM_139280.4	2109	ORMDL3	TRUE	protein_coding	462	0.000618582	7.55691	0.006	0.0676468	0.0244911	7.62918	0.0057	DMG	MAF_01	236
ENST00000616349	22	24719034	24774720	ENSG00000184571		3111	PIWIL3	TRUE	protein_coding	2649	0.000857102	8.33203	0.0039	-0.0575605	0.0208296	7.63638	0.0057	MISS_CADD25	MAF_01	327
ENST00000611571	1	155185824	155192916	ENSG00000185499		4170	MUC1	TRUE	protein_coding	3789	0.000285701	8.14932	0.0043	-0.0992665	0.0359752	7.61375	0.0058	DMG	MAF_01	109
ENST00000282146	14	90061994	90185853	ENSG00000152315	NM_022054.4	2289	KCNK13	TRUE	protein_coding	1227	0.00128172	7.53878	0.006	0.0469758	0.0170263	7.61219	0.0058	DMG	MAF_01	489
ENST00000345496	21	44768580	44801826	ENSG00000184787	NM_003343.6	3367	UBE2G2	TRUE	protein_coding	498	0.000196583	8.33273	0.0039	0.120023	0.0434743	7.62188	0.0058	DMG	MAF_01	75
ENST00000644923	6	8411435	8435561	ENSG00000124786	NM_001370476.2	3566	SLC35B3	TRUE	protein_coding	1206	0.000175614	7.3165	0.0068	0.126593	0.0459108	7.60314	0.0058	PTV	MAF_01	67
ENST00000644719	6	32038327	32041644	ENSG00000231852	NM_000500.9	2006	CYP21A2	TRUE	protein_coding	1488	0.00111659	7.89328	0.005	-0.0502294	0.0182246	7.59629	0.0058	MISS_CADD25	MAF_01	426
ENST00000369047	1	150508062	150513789	ENSG00000143369	NM_004425.4	2046	ECM1	TRUE	protein_coding	1623	0.000524222	8.43366	0.0037	-0.0731519	0.026566	7.58227	0.0059	PTV	MAF_01	200
ENST00000556222	14	93918894	93929608	ENSG00000140067		1162	FAM181A	TRUE	protein_coding	879	0.000794196	7.94093	0.0048	0.0595607	0.0216201	7.58934	0.0059	MISS_CADD25	MAF_01	303
ENST00000652617	16	30378133	30395991	ENSG00000180096		1592	SEPTIN1	TRUE	protein_coding	1104	0.000199204	6.05341	0.014	0.118722	0.0431503	7.5699	0.0059	PTV	MAF_01	76
ENST00000366513	1	246566444	246668595	ENSG00000162852	NM_152609.3	5127	CNST	TRUE	protein_coding	2178	0.000636929	6.59839	0.01	-0.0662816	0.0241034	7.56186	0.006	DMG	MAF_01	243
ENST00000376351	10	25174802	25602229	ENSG00000151025	NM_020752.3	7023	GPR158	TRUE	protein_coding	3648	0.00149927	7.47197	0.0063	-0.0433057	0.0157506	7.5595	0.006	MISS_CADD25	MAF_01	572
ENST00000370501	20	62708836	62762771	ENSG00000101188	NM_002531.3	4133	NTSR1	TRUE	protein_coding	1257	0.00276265	8.66165	0.0032	-0.0318964	0.0116171	7.53859	0.006	DMG	MAF_01	1054
ENST00000381815	21	33503931	33543491	ENSG00000159131	NM_000819.5	3318	GART	TRUE	protein_coding	3033	0.0016513	6.77251	0.0093	-0.0412553	0.0150234	7.54094	0.006	MISS_CADD25	MAF_01	630
ENST00000257776	6	84033772	84090881	ENSG00000135324	NM_138409.4	2137	MRAP2	TRUE	protein_coding	618	0.000138919	7.49426	0.0062	-0.141902	0.0516176	7.55751	0.006	MISS_CADD25	MAF_01	53
ENST00000358894	20	63293186	63334851	ENSG00000101203		4172	COL20A1	TRUE	protein_coding	3855	0.00143113	6.76038	0.0093	-0.0441697	0.0161188	7.50899	0.0061	PTV	MAF_01	546
ENST00000290130	21	32268228	32279049	ENSG00000159055	NM_018944.3	1546	MIS18A	TRUE	protein_coding	702	0.000311912	7.1531	0.0075	0.0945573	0.0345195	7.50344	0.0062	MISS_CADD25	MAF_01	119
ENST00000379692	4	121035613	121073021	ENSG00000173376	NM_024574.4	2902	NDNF	TRUE	protein_coding	1707	0.000456073	7.61238	0.0058	-0.0781433	0.0285233	7.50558	0.0062	DMG	MAF_01	174
ENST00000330553	12	52821408	52834311	ENSG00000185640	NM_175834.3	2123	KRT79	TRUE	protein_coding	1608	0.000230658	7.23139	0.0072	0.109469	0.0400648	7.46542	0.0063	PTV	MAF_01	88
ENST00000355112	15	90717346	90816166	ENSG00000197299	NM_000057.4	5240	BLM	TRUE	protein_coding	4254	0.0012791	6.77561	0.0092	0.0464845	0.0170517	7.43158	0.0064	PTV	MAF_01	488
ENST00000405535	1	156282935	156293185	ENSG00000163472	NM_032323.3	2155	TMEM79	TRUE	protein_coding	1185	0.000802059	10.3018	0.0013	-0.0584993	0.021483	7.415	0.0065	MISS_CADD25	MAF_01	306
ENST00000419761	10	27672874	27746060	ENSG00000150051	NM_173576.3	3609	MKX	TRUE	protein_coding	1059	0.000492768	8.28264	0.004	-0.0746551	0.0274473	7.39811	0.0065	DMG	MAF_01	188
ENST00000306494	11	63163776	63229652	ENSG00000196600		1692	SLC22A25	TRUE	protein_coding	1644	0.00209951	7.37447	0.0066	0.0362632	0.0133131	7.41948	0.0065	PTV	MAF_01	801
ENST00000334344	12	45729706	45908040	ENSG00000189079	NM_152641.4	8598	ARID2	TRUE	protein_coding	5508	0.00223843	7.25778	0.0071	0.0350968	0.012887	7.41708	0.0065	MISS_CADD25	MAF_01	854
ENST00000388922	12	51906908	51923361	ENSG00000139567	NM_000020.3	4177	ACVRL1	TRUE	protein_coding	1512	0.000906903	7.45257	0.0063	-0.0550353	0.0202197	7.40856	0.0065	MISS_CADD25	MAF_01	346
ENST00000382771	18	63476958	63505085	ENSG00000206075	NM_002639.5	2586	SERPINB5	TRUE	protein_coding	1128	0.000825649	6.62538	0.01	0.057747	0.0212002	7.41957	0.0065	DMG	MAF_01	315
ENST00000325123	3	42489299	42537573	ENSG00000114812	NM_004624.4	2754	VIPR1	TRUE	protein_coding	1374	0.00123454	8.0321	0.0046	-0.0471387	0.0173236	7.40421	0.0065	DMG	MAF_01	471
ENST00000295256	4	94298535	94342876	ENSG00000163106	NM_014485.3	1596	HPGDS	TRUE	protein_coding	600	0.000243763	8.7374	0.0031	-0.106187	0.0390052	7.41129	0.0065	PTV	MAF_01	93
ENST00000641023	1	119648411	119744218	ENSG00000092621	NM_006623.4	1866	PHGDH	TRUE	protein_coding	1602	0.000175614	7.50695	0.0061	-0.12453	0.0458816	7.36669	0.0066	PTV	MAF_01	67
ENST00000315520	12	49967194	49977139	ENSG00000086159	NM_001652.4	2544	AQP6	TRUE	protein_coding	849	0.000660519	7.93736	0.0048	-0.0643608	0.0236864	7.3832	0.0066	MISS_CADD25	MAF_01	252
ENST00000287598	15	40161023	40221123	ENSG00000156970	NM_001211.6	3669	BUB1B	TRUE	protein_coding	3153	0.00168013	6.11524	0.013	0.0404008	0.0148831	7.36874	0.0066	DMG	MAF_01	641
ENST00000333206	18	35251058	35290245	ENSG00000186814	NM_001112734.4	4122	ZSCAN30	TRUE	protein_coding	1485	0.00073391	6.43773	0.011	0.0611182	0.0224837	7.38934	0.0066	DMG	MAF_01	280
ENST00000684423	7	100400826	100428992	ENSG00000078487	NM_001386010.1	2364	ZCWPW1	TRUE	protein_coding	1950	0.00033026	6.86465	0.0088	0.0909459	0.0334811	7.37848	0.0066	PTV	MAF_01	126
ENST00000535420	1	155002630	155018522	ENSG00000160685		3777	ZBTB7B	TRUE	protein_coding	1620	0.000490147	7.48285	0.0062	0.0744534	0.027478	7.34177	0.0067	DMG	MAF_01	187
ENST00000370602	10	97849843	97871580	ENSG00000155265	NM_001010917.3	6843	GOLGA7B	TRUE	protein_coding	504	0.000550433	7.40974	0.0065	0.0704361	0.0259705	7.3558	0.0067	DMG	MAF_01	210
ENST00000220325	15	41895933	41972557	ENSG00000103966	NM_139265.4	6401	EHD4	TRUE	protein_coding	1626	0.00112183	7.06414	0.0079	0.049372	0.0182038	7.35594	0.0067	MISS_CADD25	MAF_01	428
ENST00000621592	8	127735434	127742951	ENSG00000136997	NM_002467.6	3721	MYC	TRUE	protein_coding	1365	0.000927872	7.90218	0.0049	0.0542668	0.020009	7.35558	0.0067	DMG	MAF_01	354
ENST00000372192	1	44819844	44843253	ENSG00000117425	NM_003738.5	4410	PTCH2	TRUE	protein_coding	3612	0.00261324	5.77118	0.016	-0.0322678	0.0119232	7.32414	0.0068	DMG	MAF_01	997
ENST00000370602	10	97849843	97871580	ENSG00000155265	NM_001010917.3	6843	GOLGA7B	TRUE	protein_coding	504	0.000380061	6.43506	0.011	0.0845822	0.0312487	7.32648	0.0068	MISS_CADD25	MAF_01	145
ENST00000227322	11	116773799	116788039	ENSG00000109917	NM_003904.5	6539	ZPR1	TRUE	protein_coding	1380	0.000243763	6.88117	0.0087	0.105549	0.0389852	7.33012	0.0068	PTV	MAF_01	93
ENST00000644269	7	107660828	107717809	ENSG00000091137	NM_000441.2	4737	SLC26A4	TRUE	protein_coding	2343	0.0010799	8.08297	0.0045	0.0501224	0.0185305	7.31631	0.0068	PTV	MAF_01	412
ENST00000616600	19	4472297	4502208	ENSG00000167674	NM_001001520.3	2267	HDGFL2	TRUE	protein_coding	2016	0.000783711	7.29606	0.0069	0.0588574	0.0217695	7.30982	0.0069	MISS_CADD25	MAF_01	299
ENST00000356458	2	54723499	54972025	ENSG00000214595		8592	EML6	TRUE	protein_coding	5877	0.0050666	7.82666	0.0051	0.0231931	0.00858858	7.29251	0.0069	MISS_CADD25	MAF_01	1933
ENST00000640217	9	114086126	114099292	ENSG00000136883	NM_001388308.1	2195	KIF12	TRUE	protein_coding	1956	0.000870208	6.38022	0.012	-0.0558131	0.0206573	7.30003	0.0069	DMG	MAF_01	332
ENST00000533400	11	105025443	105035250	ENSG00000137752	NM_001257118.3	1996	CASP1	TRUE	protein_coding	1215	0.000136298	5.33822	0.021	0.140642	0.0521281	7.27918	0.007	MISS_CADD25	MAF_01	52
ENST00000282146	14	90061994	90185853	ENSG00000152315	NM_022054.4	2289	KCNK13	TRUE	protein_coding	1227	0.00123716	7.21375	0.0072	0.0467171	0.0173295	7.26743	0.007	MISS_CADD25	MAF_01	472
ENST00000451249	17	30477362	30527592	ENSG00000108587	NM_001007025.2	5987	GOSR1	TRUE	protein_coding	747	0.000571402	7.46587	0.0063	0.0687251	0.0254803	7.2748	0.007	DMG	MAF_01	218
ENST00000518297	5	154712843	154817605	ENSG00000155506	NM_033551.3	7181	LARP1	TRUE	protein_coding	NA	0.00236424	6.30556	0.012	0.033836	0.01255	7.2689	0.007	DMG	MAF_01	902
ENST00000316851	11	112961247	113278436	ENSG00000149294	NM_181351.5	5819	NCAM1	TRUE	protein_coding	2577	0.00133414	7.02659	0.008	0.0448896	0.0166815	7.24136	0.0071	MISS_CADD25	MAF_01	509
ENST00000375547	13	113158648	113172386	ENSG00000126231	NM_003891.3	1497	PROZ	TRUE	protein_coding	1203	0.00044821	6.22758	0.013	-0.0775074	0.0287751	7.25524	0.0071	PTV	MAF_01	171
ENST00000354959	19	21804946	21852125	ENSG00000198521	NM_003423.4	5235	ZNF43	TRUE	protein_coding	2430	0.000977673	7.59129	0.0059	0.0524407	0.0194948	7.23603	0.0071	DMG	MAF_01	373
ENST00000684003	9	137205685	137219361	ENSG00000188566	NM_014434.4	4817	NDOR1	TRUE	protein_coding	1794	0.000314533	7.05484	0.0079	-0.0924245	0.0343396	7.2441	0.0071	PTV	MAF_01	120
ENST00000368378	1	155195588	155209051	ENSG00000169231	NM_007112.5	3145	THBS3	TRUE	protein_coding	2871	0.00402864	6.39222	0.011	0.0258665	0.00961686	7.23449	0.0072	DMG	MAF_01	1537
ENST00000277570	10	11823339	11872277	ENSG00000148426	NM_153256.4	3375	PROSER2	TRUE	protein_coding	1308	0.000581886	7.17382	0.0074	0.0679327	0.0252585	7.2334	0.0072	MISS_CADD25	MAF_01	222
ENST00000228820	12	3791047	3873448	ENSG00000111224	NM_020367.6	4449	PARP11	TRUE	protein_coding	1017	0.000319775	7.16273	0.0074	-0.091397	0.0340298	7.21349	0.0072	MISS_CADD25	MAF_01	122
ENST00000296486	4	108742048	108763054	ENSG00000164089	NM_031279.4	2086	ETNPPL	TRUE	protein_coding	1500	0.00175614	8.52364	0.0035	-0.0391605	0.0145599	7.234	0.0072	DMG	MAF_01	670
ENST00000320152	10	24848614	24952606	ENSG00000099256	NM_020200.7	1939	PRTFDC1	TRUE	protein_coding	678	0.000534706	9.85401	0.0017	0.0706842	0.0263516	7.19499	0.0073	PTV	MAF_01	204
ENST00000321660	10	35605341	35608935	ENSG00000177291	NM_153368.3	1649	GJD4	TRUE	protein_coding	1113	0.000196583	6.19204	0.013	0.116499	0.043441	7.1919	0.0073	PTV	MAF_01	75
ENST00000370033	10	101845599	102056193	ENSG00000120029	NM_024541.3	4099	ARMH3	TRUE	protein_coding	2070	0.000920009	7.27703	0.007	-0.0539158	0.0200957	7.1982	0.0073	MISS_CADD25	MAF_01	351
ENST00000524407	19	55158661	55166722	ENSG00000167646	NM_001256715.2	2118	DNAAF3	TRUE	protein_coding	1626	0.000762743	6.78873	0.0092	-0.0591726	0.0220661	7.19103	0.0073	PTV	MAF_01	291
ENST00000406785	2	40097270	40611053	ENSG00000183023		20987	SLC8A1	TRUE	protein_coding	2814	0.000830891	7.45326	0.0063	-0.0566119	0.0211179	7.18642	0.0073	DMG	MAF_01	317
ENST00000376663	10	22321099	22331484	ENSG00000168283	NM_005180.9	3540	BMI1	TRUE	protein_coding	981	0.000170372	6.79045	0.0092	-0.124889	0.0466609	7.16374	0.0074	DMG	MAF_01	65
ENST00000268695	16	88813734	88856970	ENSG00000141012	NM_000512.5	2344	GALNS	TRUE	protein_coding	1569	0.00103534	5.22916	0.022	0.0507044	0.018943	7.16465	0.0074	DMG	MAF_01	395
ENST00000005756	2	157876702	158136154	ENSG00000007001	NM_173355.4	2406	UPP2	TRUE	protein_coding	954	0.000393166	7.52559	0.0061	0.0821601	0.0306858	7.16879	0.0074	PTV	MAF_01	150
ENST00000295683	2	218162841	218166962	ENSG00000163464	NM_000634.3	2459	CXCR1	TRUE	protein_coding	1053	0.000660519	6.6695	0.0098	0.063412	0.0236831	7.16911	0.0074	PTV	MAF_01	252
ENST00000643195	22	15528192	15529139	ENSG00000130538		948	OR11H1	TRUE	protein_coding	948	0.000348607	6.68163	0.0097	-0.0874579	0.0326527	7.17397	0.0074	DMG	MAF_01	133
ENST00000643195	22	15528192	15529139	ENSG00000130538		948	OR11H1	TRUE	protein_coding	948	0.000348607	6.68163	0.0097	-0.0874579	0.0326527	7.17397	0.0074	PTV	MAF_01	133
ENST00000285021	3	14145147	14178621	ENSG00000154767	NM_004628.5	3650	XPC	TRUE	protein_coding	2823	0.00290419	6.99098	0.0082	-0.0302829	0.0113138	7.16437	0.0074	MISS_CADD25	MAF_01	1108
ENST00000265512	4	99123657	99157792	ENSG00000198099	NM_000670.5	2002	ADH4	TRUE	protein_coding	1143	0.000490147	8.20838	0.0042	0.0737325	0.0275144	7.18121	0.0074	DMG	MAF_01	187
ENST00000378460	11	47778087	47848555	ENSG00000030066		5376	NUP160	TRUE	protein_coding	4311	0.00210475	7.54932	0.006	-0.035521	0.0132912	7.14234	0.0075	DMG	MAF_01	803
ENST00000448584	19	54953130	55001142	ENSG00000022556	NM_017852.5	3540	NLRP2	TRUE	protein_coding	3189	0.00121357	5.57089	0.018	-0.046809	0.0175013	7.15346	0.0075	PTV	MAF_01	463
ENST00000352451	2	210290150	210315174	ENSG00000168530	NM_079420.3	1049	MYL1	TRUE	protein_coding	585	0.00179022	8.66702	0.0032	0.0385374	0.0144011	7.16096	0.0075	DMG	MAF_01	683
ENST00000370263	20	63343223	63378401	ENSG00000101204	NM_000744.7	5583	CHRNA4	TRUE	protein_coding	1884	0.00256082	7.1258	0.0076	0.0322602	0.0120637	7.15107	0.0075	DMG	MAF_01	977
ENST00000416283	7	77798792	77957503	ENSG00000006576		5198	PHTF2	TRUE	protein_coding	2358	0.000594992	7.24335	0.0071	-0.0666639	0.0249511	7.13841	0.0075	MISS_CADD25	MAF_01	227
ENST00000375910	1	15465909	15491395	ENSG00000215704	NM_015849.3	915	CELA2B	TRUE	protein_coding	810	0.000241142	6.66314	0.0098	0.104522	0.0391567	7.12532	0.0076	MISS_CADD25	MAF_01	92
ENST00000271971	1	230747384	230802003	ENSG00000135773	NM_006615.3	2575	CAPN9	TRUE	protein_coding	2073	0.0045319	5.49994	0.019	0.0242334	0.00907249	7.13471	0.0076	MISS_CADD25	MAF_01	1729
ENST00000216733	14	23356403	23365752	ENSG00000100842	NM_005864.4	2653	EFS	TRUE	protein_coding	1686	0.00134987	7.04999	0.0079	0.0442599	0.0165916	7.11615	0.0076	MISS_CADD25	MAF_01	515
ENST00000261646	17	17810399	17837002	ENSG00000072310	NM_004176.5	4901	SREBF1	TRUE	protein_coding	3444	0.00251626	7.01857	0.0081	0.0324973	0.0121664	7.13463	0.0076	MISS_CADD25	MAF_01	960
ENST00000380320	2	27078615	27086403	ENSG00000138080	NM_007046.4	3890	EMILIN1	TRUE	protein_coding	3051	0.00116377	6.74446	0.0094	0.0476425	0.01785	7.12379	0.0076	DMG	MAF_01	444
ENST00000388934	2	240886048	240896889	ENSG00000172478	NM_001085437.3	2525	MAB21L4	TRUE	protein_coding	1344	0.00131842	5.53358	0.019	0.0447759	0.0167744	7.12514	0.0076	DMG	MAF_01	503
ENST00000612677	6	36697826	36733184	ENSG00000255587	NM_001257357.2	4259	RAB44	TRUE	protein_coding	3066	0.00390545	6.63575	0.01	0.0260873	0.00977214	7.12653	0.0076	DMG	MAF_01	1490
ENST00000350696	9	113444731	113597743	ENSG00000138835		4387	RGS3	TRUE	protein_coding	3597	0.00335764	6.45649	0.011	0.0281393	0.0105438	7.12248	0.0076	DMG	MAF_01	1281
ENST00000316715	X	13770939	13938638	ENSG00000046653	NM_001001995.3	3118	GPM6B	TRUE	protein_coding	987	0.000152024	7.97008	0.0048	0.131844	0.0494243	7.11611	0.0076	DMG	MAF_01	58
ENST00000308287	11	60785333	60801305	ENSG00000172689	NM_206893.4	2311	MS4A10	TRUE	protein_coding	804	0.000144161	7.58219	0.0059	0.134996	0.0506878	7.09308	0.0077	DMG	MAF_01	55
ENST00000435881	17	42567072	42573239	ENSG00000108788	NM_198204.2	2360	MLX	TRUE	protein_coding	735	0.000398408	8.39653	0.0038	0.0812834	0.0305113	7.09713	0.0077	DMG	MAF_01	152
ENST00000406902	22	46576012	46679790	ENSG00000075240	NM_015124.5	4500	GRAMD4	TRUE	protein_coding	1737	0.000550433	7.09114	0.0077	-0.0692211	0.0259839	7.09688	0.0077	DMG	MAF_01	210
ENST00000265512	4	99123657	99157792	ENSG00000198099	NM_000670.5	2002	ADH4	TRUE	protein_coding	1143	0.000372197	7.48674	0.0062	0.0841456	0.0315708	7.10382	0.0077	MISS_CADD25	MAF_01	142
ENST00000220849	8	108162787	108443496	ENSG00000104408	NM_001568.3	2022	EIF3E	TRUE	protein_coding	1338	0.000359092	6.7744	0.0092	0.0856526	0.0321429	7.10087	0.0077	DMG	MAF_01	137
ENST00000270538	19	7926718	7943667	ENSG00000104980	NM_006351.4	1843	TIMM44	TRUE	protein_coding	1359	0.000885935	6.54182	0.011	-0.054501	0.0204765	7.0843	0.0078	MISS_CADD25	MAF_01	338
ENST00000256707	2	8721081	8837630	ENSG00000134313	NM_020738.4	7348	KIDINS220	TRUE	protein_coding	5316	0.00236686	6.78658	0.0092	0.0333207	0.012532	7.06945	0.0078	MISS_CADD25	MAF_01	903
ENST00000397728	21	46188141	46228824	ENSG00000160285	NM_002340.6	4886	LSS	TRUE	protein_coding	2199	0.00230395	6.73886	0.0094	-0.033846	0.0127261	7.07331	0.0078	MISS_CADD25	MAF_01	879
ENST00000367229	1	203212827	203273641	ENSG00000133063	NM_003465.3	2248	CHIT1	TRUE	protein_coding	1401	0.000304049	7.50305	0.0062	-0.0926093	0.0348753	7.05137	0.0079	PTV	MAF_01	116
ENST00000366757	1	227815693	227846470	ENSG00000185888		1267	PRSS38	TRUE	protein_coding	981	0.00016513	7.07738	0.0078	-0.125777	0.0473163	7.06611	0.0079	PTV	MAF_01	63
ENST00000616600	19	4472297	4502208	ENSG00000167674	NM_001001520.3	2267	HDGFL2	TRUE	protein_coding	2016	0.000859724	6.89002	0.0087	0.0552338	0.0207864	7.06074	0.0079	DMG	MAF_01	328
ENST00000254325	19	13961530	14007039	ENSG00000132005	NM_002918.5	4375	RFX1	TRUE	protein_coding	2940	0.000752258	6.99784	0.0082	-0.0590453	0.0222191	7.06185	0.0079	DMG	MAF_01	287
ENST00000234301	2	42333546	42425088	ENSG00000115944	NM_004718.4	2282	COX7A2L	TRUE	protein_coding	345	0.000249005	6.08068	0.014	0.102434	0.0385609	7.05655	0.0079	MISS_CADD25	MAF_01	95
ENST00000361807	10	43606419	43617904	ENSG00000198298	NM_145312.4	2024	ZNF485	TRUE	protein_coding	1326	0.000359092	6.43788	0.011	0.0852197	0.0321532	7.02477	0.008	DMG	MAF_01	137
ENST00000252456	19	11538767	11550323	ENSG00000130176	NM_001299.6	1499	CNN1	TRUE	protein_coding	894	0.000419377	6.87646	0.0087	-0.0789293	0.0297486	7.03956	0.008	MISS_CADD25	MAF_01	160
ENST00000354959	19	21804946	21852125	ENSG00000198521	NM_003423.4	5235	ZNF43	TRUE	protein_coding	2430	0.000972431	7.31194	0.0068	0.0518283	0.0195472	7.03016	0.008	PTV	MAF_01	371
ENST00000621469	3	50611520	50649291	ENSG00000114738	NM_001243925.2	2537	MAPKAPK3	TRUE	protein_coding	1149	0.000492768	6.8585	0.0088	-0.0726739	0.0273988	7.03548	0.008	MISS_CADD25	MAF_01	188
ENST00000302804	19	57230802	57235548	ENSG00000105146	NM_001015878.2	1287	AURKC	TRUE	protein_coding	930	0.00164081	5.24931	0.022	0.0398296	0.0150585	6.99599	0.0082	PTV	MAF_01	626
ENST00000388752	6	43054029	43059438	ENSG00000112651	NM_015950.5	1216	MRPL2	TRUE	protein_coding	918	0.00256344	5.69934	0.017	0.0318237	0.0120466	6.97865	0.0082	MISS_CADD25	MAF_01	978
ENST00000280346	11	112025408	112064404	ENSG00000150768	NM_001931.5	3878	DLAT	TRUE	protein_coding	1944	0.000131055	5.57276	0.018	-0.140222	0.0531615	6.95722	0.0083	PTV	MAF_01	50
ENST00000334344	12	45729706	45908040	ENSG00000189079	NM_152641.4	8598	ARID2	TRUE	protein_coding	5508	0.00224367	6.86484	0.0088	0.0339869	0.012872	6.97156	0.0083	DMG	MAF_01	856
ENST00000221114	8	30156319	30183639	ENSG00000104671	NM_006571.4	1054	DCTN6	TRUE	protein_coding	573	0.000146782	7.80639	0.0052	0.132635	0.0502625	6.96354	0.0083	MISS_CADD25	MAF_01	56
ENST00000396862	16	3298808	3305729	ENSG00000140993	NM_033208.4	3421	TIGD7	TRUE	protein_coding	1650	0.000555675	7.58607	0.0059	0.0681404	0.0258449	6.95121	0.0084	PTV	MAF_01	212
ENST00000309546	20	63736283	63739103	ENSG00000203896	NM_017806.4	1157	LIME1	TRUE	protein_coding	888	0.00094622	7.09994	0.0077	-0.0522292	0.019813	6.9491	0.0084	DMG	MAF_01	361
ENST00000373980	10	50990888	52298423	ENSG00000185532	NM_006258.4	6615	PRKG1	TRUE	protein_coding	2061	0.000961947	7.33279	0.0068	0.0517058	0.0196545	6.92077	0.0085	DMG	MAF_01	367
ENST00000641793	14	20014143	20019307	ENSG00000169484	NM_001004712.2	1245	OR4K14	TRUE	protein_coding	933	0.000204446	6.4177	0.011	0.112029	0.0425873	6.91993	0.0085	PTV	MAF_01	78
ENST00000232744	3	127672935	127680926	ENSG00000114626	NM_172027.3	1962	ABTB1	TRUE	protein_coding	1437	0.00198942	6.1599	0.013	0.0359195	0.0136565	6.91797	0.0085	MISS_CADD25	MAF_01	759
ENST00000367872	1	166975582	167022214	ENSG00000143194	NM_032858.3	1737	MAEL	TRUE	protein_coding	1305	0.000775848	6.4613	0.011	-0.0574239	0.021842	6.91195	0.0086	DMG	MAF_01	296
ENST00000366991	1	212035553	212107400	ENSG00000143476	NM_016448.4	4409	DTL	TRUE	protein_coding	2193	0.000631687	7.16764	0.0074	0.0635589	0.0242028	6.89638	0.0086	DMG	MAF_01	241
ENST00000216733	14	23356403	23365752	ENSG00000100842	NM_005864.4	2653	EFS	TRUE	protein_coding	1686	0.00175876	7.1772	0.0074	0.0382317	0.0145422	6.91175	0.0086	DMG	MAF_01	671
ENST00000393359	2	105264391	105329735	ENSG00000135966	NM_004257.6	5680	TGFBRAP1	TRUE	protein_coding	2583	0.000996021	7.05116	0.0079	0.0507244	0.019291	6.91391	0.0086	DMG	MAF_01	380
ENST00000238044	2	106063246	106078155	ENSG00000119147	NM_032411.3	753	ECRG4	TRUE	protein_coding	447	0.000967189	5.54489	0.019	0.0514141	0.0195778	6.89662	0.0086	PTV	MAF_01	369
ENST00000621592	8	127735434	127742951	ENSG00000136997	NM_002467.6	3721	MYC	TRUE	protein_coding	1365	0.00092263	7.51235	0.0061	0.0527576	0.0200657	6.91295	0.0086	MISS_CADD25	MAF_01	352
ENST00000339381	1	1331280	1335314	ENSG00000169962	NM_152228.3	3475	TAS1R3	TRUE	protein_coding	2559	0.00194748	6.15317	0.013	0.0362251	0.0138023	6.88831	0.0087	DMG	MAF_01	743
ENST00000644036	22	23786931	23838009	ENSG00000099956	NM_003073.5	5191	SMARCB1	TRUE	protein_coding	1158	0.000233279	7.187	0.0073	0.104718	0.0399012	6.88766	0.0087	MISS_CADD25	MAF_01	89
ENST00000261413	5	72219403	72320646	ENSG00000113048	NM_015084.3	2770	MRPS27	TRUE	protein_coding	1245	0.00225677	6.67717	0.0098	0.0336922	0.0128439	6.88116	0.0087	MISS_CADD25	MAF_01	861
ENST00000374762	9	104764129	104777764	ENSG00000165028	NM_018376.4	5547	NIPSNAP3B	TRUE	protein_coding	744	0.00114018	7.91596	0.0049	0.0473438	0.0180527	6.87769	0.0087	MISS_CADD25	MAF_01	435
ENST00000556222	14	93918894	93929608	ENSG00000140067		1162	FAM181A	TRUE	protein_coding	879	0.000802059	7.20213	0.0073	0.0563839	0.021514	6.86857	0.0088	DMG	MAF_01	306
ENST00000304046	17	39921041	39927601	ENSG00000172057	NM_139280.4	2109	ORMDL3	TRUE	protein_coding	462	0.00059237	6.80615	0.0091	0.0655634	0.0250264	6.86317	0.0088	MISS_CADD25	MAF_01	226
ENST00000170168	19	1815248	1848483	ENSG00000079313	NM_020695.4	4609	REXO1	TRUE	protein_coding	3666	0.00173517	6.53871	0.011	0.038391	0.0146438	6.87302	0.0088	MISS_CADD25	MAF_01	662
ENST00000417564	21	46458891	46570015	ENSG00000160305	NM_015151.4	7350	DIP2A	TRUE	protein_coding	4716	0.00289632	6.61762	0.01	-0.0297679	0.0113573	6.86988	0.0088	DMG	MAF_01	1105
ENST00000374467	6	33572547	33580293	ENSG00000030110	NM_001188.4	2170	BAK1	TRUE	protein_coding	636	0.000849239	6.55094	0.01	0.0547355	0.0208928	6.86352	0.0088	DMG	MAF_01	324
ENST00000335965	7	6577434	6589374	ENSG00000136247	NM_001134389.2	1706	ZDHHC4	TRUE	protein_coding	1035	0.000201825	5.68701	0.017	0.112104	0.0428237	6.85291	0.0088	PTV	MAF_01	77
ENST00000243643	19	53107879	53133077	ENSG00000170954	NM_018355.4	2288	ZNF415	TRUE	protein_coding	1668	0.00016513	6.56578	0.01	0.123989	0.0473957	6.84363	0.0089	PTV	MAF_01	63
ENST00000373477	1	32775237	32817380	ENSG00000134684	NM_003680.4	2443	YARS1	TRUE	protein_coding	1587	0.000631687	6.40695	0.011	0.0632139	0.0242026	6.82185	0.009	MISS_CADD25	MAF_01	241
ENST00000404190	10	88706249	88752776	ENSG00000204021	NM_001080518.2	1303	LIPK	TRUE	protein_coding	1200	0.00130269	8.4352	0.0037	0.0441696	0.0168978	6.8326	0.009	PTV	MAF_01	497
ENST00000403994	15	63042632	63071915	ENSG00000140416	NM_001018005.2	1217	TPM1	TRUE	protein_coding	855	0.000144161	7.47321	0.0063	-0.132536	0.0507301	6.82557	0.009	DMG	MAF_01	55
ENST00000378247	16	89818179	89871319	ENSG00000204991	NM_032451.2	3268	SPIRE2	TRUE	protein_coding	2145	0.000668383	7.89539	0.005	0.0615833	0.0235671	6.82834	0.009	PTV	MAF_01	255
ENST00000356577	21	33543038	33577481	ENSG00000159140	NM_138927.4	8393	SON	TRUE	protein_coding	7281	0.00194224	6.97229	0.0083	-0.0361854	0.0138555	6.82056	0.009	DMG	MAF_01	741
ENST00000356577	21	33543038	33577481	ENSG00000159140	NM_138927.4	8393	SON	TRUE	protein_coding	7281	0.00194224	6.97229	0.0083	-0.0361854	0.0138555	6.82056	0.009	MISS_CADD25	MAF_01	741
ENST00000361752	6	163414000	163578592	ENSG00000112531	NM_006775.3	9384	QKI	TRUE	protein_coding	1026	0.000256869	6.69223	0.0097	-0.0991355	0.0379651	6.81851	0.009	DMG	MAF_01	98
ENST00000313375	7	73593194	73624543	ENSG00000009950	NM_032951.3	3252	MLXIPL	TRUE	protein_coding	2559	0.00217814	7.11045	0.0077	-0.0341278	0.0130623	6.82618	0.009	DMG	MAF_01	831
ENST00000335288	13	113648804	113658198	ENSG00000186009	NM_000705.4	1500	ATP4B	TRUE	protein_coding	876	0.000146782	7.2066	0.0073	0.131169	0.0502677	6.80903	0.0091	PTV	MAF_01	56
ENST00000410009	2	70830211	70835816	ENSG00000116031	NM_015717.5	1866	CD207	TRUE	protein_coding	987	0.00037744	6.28627	0.012	-0.0816969	0.031319	6.80446	0.0091	PTV	MAF_01	144
ENST00000300036	16	15703135	15857028	ENSG00000133392	NM_002474.3	6880	MYH11	TRUE	protein_coding	5919	0.00582934	5.88823	0.015	0.0208994	0.00802197	6.78745	0.0092	MISS_CADD25	MAF_01	2224
ENST00000338315	2	24010081	24063321	ENSG00000205639	NM_001346880.2	2846	MFSD2B	TRUE	protein_coding	1515	0.00112183	6.30379	0.012	-0.0473857	0.0181809	6.79301	0.0092	DMG	MAF_01	428
ENST00000241256	3	172443291	172448456	ENSG00000121853	NM_198407.2	3014	GHSR	TRUE	protein_coding	1101	0.00130269	6.34542	0.012	0.0439003	0.0168651	6.77574	0.0092	DMG	MAF_01	497
ENST00000442668	9	92297358	92325636	ENSG00000198000	NM_017948.6	4075	NOL8	TRUE	protein_coding	3504	0.00179284	5.95967	0.015	0.0375194	0.014405	6.78402	0.0092	DMG	MAF_01	684
ENST00000522781	10	127135426	127196591	ENSG00000188916	NM_001039762.3	4836	INSYN2A	TRUE	protein_coding	1440	0.00168799	6.94282	0.0084	0.0386368	0.0148493	6.77004	0.0093	MISS_CADD25	MAF_01	644
ENST00000268661	16	1943974	1957606	ENSG00000140986	NM_005061.3	2145	RPL3L	TRUE	protein_coding	1224	0.00337599	8.32296	0.0039	0.0273462	0.0105147	6.76391	0.0093	DMG	MAF_01	1288
ENST00000376296	6	30983718	30989903	ENSG00000204544	NM_001010909.5	3651	MUC21	TRUE	protein_coding	1701	0.000241142	8.07751	0.0045	0.101867	0.0391831	6.75883	0.0093	PTV	MAF_01	92
ENST00000367265	1	202724495	202808487	ENSG00000117139	NM_006618.5	9292	KDM5B	TRUE	protein_coding	4635	0.000325017	6.02496	0.014	-0.087602	0.0337307	6.74492	0.0094	PTV	MAF_01	124
ENST00000305242	10	27775186	27999079	ENSG00000169126	NM_018076.5	3603	ODAD2	TRUE	protein_coding	3135	0.00092263	7.79891	0.0052	-0.0521435	0.0200674	6.75181	0.0094	PTV	MAF_01	352
ENST00000388922	12	51906908	51923361	ENSG00000139567	NM_000020.3	4177	ACVRL1	TRUE	protein_coding	1512	0.000925251	6.86119	0.0088	-0.0520148	0.0200185	6.75134	0.0094	DMG	MAF_01	353
ENST00000300036	16	15703135	15857028	ENSG00000133392	NM_002474.3	6880	MYH11	TRUE	protein_coding	5919	0.00596826	5.80656	0.016	0.0206055	0.00792915	6.75325	0.0094	DMG	MAF_01	2277
ENST00000234396	2	70935900	70965431	ENSG00000116039	NM_001692.4	1907	ATP6V1B1	TRUE	protein_coding	1542	0.000175614	5.24532	0.022	0.119208	0.0459042	6.74383	0.0094	PTV	MAF_01	67
ENST00000373750	20	36751791	36773818	ENSG00000149636	NM_001145315.2	2181	DSN1	TRUE	protein_coding	1071	0.000568781	5.4806	0.019	-0.0663541	0.0255457	6.74685	0.0094	PTV	MAF_01	217
ENST00000375254	1	19074510	19210266	ENSG00000127481	NM_020765.3	15892	UBR4	TRUE	protein_coding	15552	0.010432	6.66926	0.0098	0.0155908	0.00601512	6.71812	0.0095	DMG	MAF_01	3980
ENST00000265881	11	114439435	114450279	ENSG00000076043	NM_015523.4	1080	REXO2	TRUE	protein_coding	714	0.000356471	6.84287	0.0089	-0.0836266	0.0322399	6.72826	0.0095	DMG	MAF_01	136
ENST00000393078	14	94612384	94624055	ENSG00000196136	NM_001085.5	1576	SERPINA3	TRUE	protein_coding	1272	0.000518979	5.66209	0.017	-0.0693839	0.0267365	6.73452	0.0095	PTV	MAF_01	198
ENST00000466246	3	158571163	158607252	ENSG00000178053	NM_001369783.1	2213	MLF1	TRUE	protein_coding	852	0.000267353	7.33688	0.0068	-0.0964952	0.0371896	6.73239	0.0095	PTV	MAF_01	102
ENST00000684270	10	97737121	97760907	ENSG00000155256	NM_001385875.1	3026	ZFYVE27	TRUE	protein_coding	1236	0.000230658	7.70411	0.0055	0.103867	0.0401053	6.7074	0.0096	PTV	MAF_01	88
ENST00000592540	19	11131520	11155808	ENSG00000161888		2315	SPC24	TRUE	protein_coding	594	0.000343365	5.75959	0.016	0.0851542	0.0328747	6.70949	0.0096	DMG	MAF_01	131
ENST00000370351	20	62952707	62969585	ENSG00000101194	NM_022082.4	3518	SLC17A9	TRUE	protein_coding	1311	0.00161984	5.54783	0.019	-0.0392248	0.015154	6.69984	0.0096	DMG	MAF_01	618
ENST00000350061	3	53328963	53813733	ENSG00000157388	NM_001128840.3	9369	CACNA1D	TRUE	protein_coding	6486	0.00424095	7.47378	0.0063	0.0242964	0.00937573	6.71545	0.0096	MISS_CADD25	MAF_01	1618
ENST00000255194	5	78002326	78294698	ENSG00000132842	NM_003664.5	3980	AP3B1	TRUE	protein_coding	3285	0.000191341	7.38031	0.0066	0.114074	0.0440184	6.71597	0.0096	PTV	MAF_01	73
ENST00000293662	12	52006946	52015889	ENSG00000161835	NM_181711.4	1952	TAMALIN	TRUE	protein_coding	1188	0.000445588	7.26086	0.007	-0.0745737	0.0288324	6.68974	0.0097	MISS_CADD25	MAF_01	170
ENST00000356948	19	797075	812327	ENSG00000011304	NM_002819.5	3206	PTBP1	TRUE	protein_coding	1674	0.000254248	7.06768	0.0078	-0.0988582	0.0381999	6.6973	0.0097	DMG	MAF_01	97
ENST00000356948	19	797075	812327	ENSG00000011304	NM_002819.5	3206	PTBP1	TRUE	protein_coding	1674	0.000254248	7.06768	0.0078	-0.0988582	0.0381999	6.6973	0.0097	MISS_CADD25	MAF_01	97
ENST00000295901	3	64010550	64024010	ENSG00000163636	NM_014814.3	1362	PSMD6	TRUE	protein_coding	1170	0.000571402	7.33451	0.0068	-0.0658518	0.0254462	6.69715	0.0097	MISS_CADD25	MAF_01	218
ENST00000264233	3	121431431	121545988	ENSG00000051341	NM_199420.4	8757	POLQ	TRUE	protein_coding	7773	0.00724212	5.90155	0.015	0.0186101	0.00719623	6.68783	0.0097	DMG	MAF_01	2763
ENST00000307142	4	118850688	119061247	ENSG00000172403	NM_133477.3	7282	SYNPO2	TRUE	protein_coding	3786	0.0019868	6.43245	0.011	0.0354036	0.0136876	6.69018	0.0097	MISS_CADD25	MAF_01	758
ENST00000382038	5	34905260	34918989	ENSG00000113456	NM_002853.4	4512	RAD1	TRUE	protein_coding	849	0.00143899	7.65116	0.0057	0.0415933	0.0160741	6.69567	0.0097	DMG	MAF_01	549
ENST00000382483	8	10606349	10712187	ENSG00000183638	NM_178857.6	8014	RP1L1	TRUE	protein_coding	7203	0.00371673	5.01859	0.025	-0.0259458	0.0100251	6.69811	0.0097	PTV	MAF_01	1418
ENST00000620518	1	227730425	227735411	ENSG00000081692	NM_023007.3	2484	JMJD4	TRUE	protein_coding	1254	0.00103534	6.56044	0.01	0.0488293	0.0189127	6.66581	0.0098	DMG	MAF_01	395
ENST00000321337	17	7561919	7571969	ENSG00000161956	NM_015670.6	2567	SENP3	TRUE	protein_coding	1725	0.000665762	6.95456	0.0084	0.0609932	0.0236088	6.67445	0.0098	MISS_CADD25	MAF_01	254
ENST00000434704	17	49990005	49995224	ENSG00000064195	NM_005220.3	2602	DLX3	TRUE	protein_coding	864	0.000555675	7.41695	0.0065	-0.0667962	0.0258462	6.67899	0.0098	DMG	MAF_01	212
ENST00000379019	20	5544439	5611006	ENSG00000125772	NM_019593.5	5434	GPCPD1	TRUE	protein_coding	2019	0.000524222	7.18172	0.0074	-0.068679	0.0266077	6.66246	0.0098	DMG	MAF_01	200
ENST00000259963	6	17600302	17611715	ENSG00000137414	NM_016255.3	4726	FAM8A1	TRUE	protein_coding	1242	0.000529464	9.15458	0.0025	-0.0682977	0.0264516	6.66667	0.0098	DMG	MAF_01	202
ENST00000330553	12	52821408	52834311	ENSG00000185640	NM_175834.3	2123	KRT79	TRUE	protein_coding	1608	0.00115591	6.24154	0.012	0.0462055	0.017914	6.65281	0.0099	DMG	MAF_01	441
ENST00000336418	15	89830599	89894638	ENSG00000157823	NM_005829.5	5543	AP3S2	TRUE	protein_coding	582	0.000542569	7.29014	0.0069	-0.0674769	0.0261599	6.65331	0.0099	MISS_CADD25	MAF_01	207
ENST00000572969	17	3440019	3513852	ENSG00000141255	NM_001170698.2	1431	SPATA22	TRUE	protein_coding	1092	0.000249005	5.61686	0.018	0.0995431	0.0385858	6.6553	0.0099	MISS_CADD25	MAF_01	95
ENST00000361183	7	116811070	116922049	ENSG00000198898	NM_006136.3	5068	CAPZA2	TRUE	protein_coding	861	0.000157266	7.21341	0.0072	0.125198	0.0485105	6.66077	0.0099	MISS_CADD25	MAF_01	60
ENST00000285930	7	134442356	134459284	ENSG00000085662	NM_001628.4	1361	AKR1B1	TRUE	protein_coding	951	0.000920009	5.17841	0.023	0.0518057	0.0200725	6.66118	0.0099	DMG	MAF_01	351
ENST00000368817	1	151847101	151853712	ENSG00000196407	NM_182578.4	1161	THEM5	TRUE	protein_coding	744	0.000217552	6.94767	0.0084	-0.105619	0.0412247	6.564	0.01	MISS_CADD25	MAF_01	83
ENST00000430070	11	47572197	47578976	ENSG00000123444	NM_018095.6	2357	KBTBD4	TRUE	protein_coding	1605	0.000293564	8.01865	0.0046	0.0912989	0.0355247	6.60496	0.01	PTV	MAF_01	112
ENST00000378460	11	47778087	47848555	ENSG00000030066		5376	NUP160	TRUE	protein_coding	4311	0.00185312	6.83601	0.0089	-0.036294	0.0141612	6.56852	0.01	MISS_CADD25	MAF_01	707
ENST00000355431	14	58298504	58373887	ENSG00000032219	NM_002892.4	5864	ARID4A	TRUE	protein_coding	3774	0.00128696	5.16402	0.023	0.0435896	0.0169947	6.57865	0.01	MISS_CADD25	MAF_01	491
ENST00000557185	14	60144119	60169856	ENSG00000100612	NM_016029.4	1956	DHRS7	TRUE	protein_coding	1020	0.000720805	6.01154	0.014	-0.0582524	0.0226921	6.5899	0.01	DMG	MAF_01	275
ENST00000315757	15	68296532	68432163	ENSG00000137809	NM_001004439.2	10191	ITGA11	TRUE	protein_coding	3567	0.00598137	6.15912	0.013	-0.0202975	0.00792238	6.56407	0.01	DMG	MAF_01	2282
ENST00000293883	16	684622	690444	ENSG00000127580	NM_032259.4	3243	WDR24	TRUE	protein_coding	2373	0.0017509	6.40215	0.011	-0.0374203	0.0145778	6.5892	0.01	DMG	MAF_01	668
ENST00000474627	17	17977409	18039209	ENSG00000171953	NM_145691.4	1553	ATPAF2	TRUE	protein_coding	870	0.000345986	6.48971	0.011	0.0840473	0.0327375	6.59109	0.01	MISS_CADD25	MAF_01	132
ENST00000615905	17	35934518	35943713	ENSG00000275722	NM_020426.4	1074	LYZL6	TRUE	protein_coding	447	0.000170372	7.12832	0.0076	0.120022	0.0466438	6.62119	0.01	DMG	MAF_01	65
ENST00000225899	17	41459513	41467386	ENSG00000108759	NM_002278.3	2005	KRT32	TRUE	protein_coding	1347	0.000269974	6.11261	0.013	0.0949706	0.0370586	6.5675	0.01	PTV	MAF_01	103
ENST00000498907	19	33299934	33302534	ENSG00000245848	NM_004364.5	2601	CEBPA	TRUE	protein_coding	1077	0.000372197	7.68043	0.0056	-0.0811623	0.0315795	6.60538	0.01	DMG	MAF_01	142
ENST00000498907	19	33299934	33302534	ENSG00000245848	NM_004364.5	2601	CEBPA	TRUE	protein_coding	1077	0.000372197	7.68043	0.0056	-0.0811623	0.0315795	6.60538	0.01	MISS_CADD25	MAF_01	142
ENST00000430952	19	54643889	54670359	ENSG00000186818		1761	LILRB4	TRUE	protein_coding	1344	0.000393166	6.87594	0.0087	-0.0791355	0.0307258	6.63339	0.01	MISS_CADD25	MAF_01	150
ENST00000305249	2	75046463	75199520	ENSG00000115353	NM_001058.4	4779	TACR1	TRUE	protein_coding	1224	0.000338123	6.71057	0.0096	0.0847535	0.0330917	6.55959	0.01	PTV	MAF_01	129
ENST00000456909	2	219597857	219616451	ENSG00000144589	NM_052902.4	3618	STK11IP	TRUE	protein_coding	3267	0.00168799	5.30127	0.021	0.0380588	0.014829	6.58702	0.01	MISS_CADD25	MAF_01	644
ENST00000360203	20	63657810	63696253	ENSG00000258366	NM_001283009.2	4615	RTEL1	TRUE	protein_coding	3903	0.000322396	7.25258	0.0071	0.0869073	0.0339216	6.56388	0.01	PTV	MAF_01	123
ENST00000400546	21	20998409	21543329	ENSG00000154654	NM_004540.5	8041	NCAM2	TRUE	protein_coding	2514	0.00143899	6.41243	0.011	-0.0412309	0.0160906	6.56598	0.01	MISS_CADD25	MAF_01	549
ENST00000417564	21	46458891	46570015	ENSG00000160305	NM_015151.4	7350	DIP2A	TRUE	protein_coding	4716	0.00272857	6.51723	0.011	-0.0299585	0.0116992	6.55733	0.01	MISS_CADD25	MAF_01	1041
ENST00000616349	22	24719034	24774720	ENSG00000184571		3111	PIWIL3	TRUE	protein_coding	2649	0.00185312	7.00556	0.0081	-0.0363099	0.01418	6.55693	0.01	DMG	MAF_01	707
ENST00000684583	5	321714	438291	ENSG00000063438	NM_001377236.1	5661	AHRR	TRUE	protein_coding	2094	0.00110349	4.91316	0.027	-0.0472834	0.0183474	6.64153	0.01	DMG	MAF_01	421
ENST00000438998	6	3231403	3303373	ENSG00000180822	NM_001128591.2	785	PSMG4	TRUE	protein_coding	372	0.000325017	8.18438	0.0042	0.0866372	0.0337539	6.58812	0.01	DMG	MAF_01	124
ENST00000361752	6	163414000	163578592	ENSG00000112531	NM_006775.3	9384	QKI	TRUE	protein_coding	1026	0.000249005	6.35224	0.012	-0.0989691	0.0385597	6.58766	0.01	MISS_CADD25	MAF_01	95
ENST00000328664	1	25272393	25330445	ENSG00000187010		2814	RHD	TRUE	protein_coding	1254	0.000930493	7.75953	0.0053	0.0508132	0.0199491	6.48794	0.011	DMG	MAF_01	355
ENST00000426263	1	42925353	42958893	ENSG00000117394	NM_006516.4	3384	SLC2A1	TRUE	protein_coding	1479	0.000343365	6.20711	0.013	-0.0837233	0.0328191	6.50786	0.011	DMG	MAF_01	131
ENST00000368914	1	151131685	151146664	ENSG00000143434	NM_030913.6	3873	SEMA6C	TRUE	protein_coding	NA	0.00225415	6.1698	0.013	0.032745	0.0128331	6.51073	0.011	MISS_CADD25	MAF_01	860
ENST00000611571	1	155185824	155192916	ENSG00000185499		4170	MUC1	TRUE	protein_coding	3789	0.000157266	6.08765	0.014	-0.123937	0.0484823	6.53481	0.011	MISS_CADD25	MAF_01	60
ENST00000368378	1	155195588	155209051	ENSG00000169231	NM_007112.5	3145	THBS3	TRUE	protein_coding	2871	0.00337075	6.26672	0.012	0.0265551	0.0105067	6.38795	0.011	MISS_CADD25	MAF_01	1286
ENST00000681986	1	174159410	174995308	ENSG00000152061	NM_001366446.1	8634	RABGAP1L	TRUE	protein_coding	3156	0.000209689	7.012	0.0081	0.106625	0.0419916	6.44753	0.011	PTV	MAF_01	80
ENST00000367153	1	205381378	205455954	ENSG00000186007	NM_001199050.2	931	LEMD1	TRUE	protein_coding	546	0.000516358	5.69305	0.017	0.067734	0.0267667	6.40358	0.011	DMG	MAF_01	197
ENST00000367153	1	205381378	205455954	ENSG00000186007	NM_001199050.2	931	LEMD1	TRUE	protein_coding	546	0.000503253	5.78595	0.016	0.0690048	0.0271126	6.47765	0.011	PTV	MAF_01	192
ENST00000306601	1	248850006	248859144	ENSG00000171163	NM_017865.4	1942	ZNF692	TRUE	protein_coding	1560	0.000356471	6.58549	0.01	-0.0817933	0.0322103	6.44832	0.011	PTV	MAF_01	136
ENST00000361807	10	43606419	43617904	ENSG00000198298	NM_145312.4	2024	ZNF485	TRUE	protein_coding	1326	0.000317154	5.59492	0.018	0.0872987	0.034213	6.5108	0.011	MISS_CADD25	MAF_01	121
ENST00000373980	10	50990888	52298423	ENSG00000185532	NM_006258.4	6615	PRKG1	TRUE	protein_coding	2061	0.000927872	6.66798	0.0098	0.0506734	0.0200111	6.41235	0.011	MISS_CADD25	MAF_01	354
ENST00000176183	11	637269	640706	ENSG00000069696	NM_000797.4	1399	DRD4	TRUE	protein_coding	1260	0.000689351	6.97076	0.0083	0.0591027	0.0231918	6.49452	0.011	PTV	MAF_01	263
ENST00000416167	11	2129112	2141238	ENSG00000167244	NM_000612.6	5580	IGF2	TRUE	protein_coding	543	0.00042462	6.63234	0.01	0.0754935	0.029543	6.52996	0.011	DMG	MAF_01	162
ENST00000260302	11	102942995	102955732	ENSG00000137745	NM_002427.4	2714	MMP13	TRUE	protein_coding	1416	0.00132366	6.30498	0.012	-0.0426612	0.0167473	6.48899	0.011	DMG	MAF_01	505
ENST00000261405	12	5948877	6124770	ENSG00000110799	NM_000552.5	8830	VWF	TRUE	protein_coding	8442	0.00502466	4.86625	0.027	-0.0218241	0.00862602	6.40108	0.011	MISS_CADD25	MAF_01	1917
ENST00000446597	12	22448583	22544546	ENSG00000111731	NM_001286176.2	4585	C2CD5	TRUE	protein_coding	3156	0.000553054	6.34438	0.012	0.0660502	0.0258834	6.51184	0.011	PTV	MAF_01	211
ENST00000312377	12	49976923	50033136	ENSG00000161800	NM_001319999.2	3106	RACGAP1	TRUE	protein_coding	1899	0.000678867	5.98709	0.014	0.0593716	0.0233675	6.45554	0.011	MISS_CADD25	MAF_01	259
ENST00000393078	14	94612384	94624055	ENSG00000196136	NM_001085.5	1576	SERPINA3	TRUE	protein_coding	1272	0.000550433	6.01054	0.014	-0.0657314	0.0259622	6.41008	0.011	DMG	MAF_01	210
ENST00000512626	15	32392782	32403292	ENSG00000249931		1894	GOLGA8K	TRUE	protein_coding	1893	0.000547812	5.76818	0.016	-0.0658822	0.0260349	6.40362	0.011	DMG	MAF_01	209
ENST00000315757	15	68296532	68432163	ENSG00000137809	NM_001004439.2	10191	ITGA11	TRUE	protein_coding	3567	0.00559345	5.9581	0.015	-0.0207236	0.00818922	6.40392	0.011	MISS_CADD25	MAF_01	2134
ENST00000576985	16	3088890	3099295	ENSG00000130182	NM_032805.3	2716	ZSCAN10	TRUE	protein_coding	2343	0.000159888	6.01555	0.014	-0.122344	0.0481602	6.45339	0.011	PTV	MAF_01	61
ENST00000396368	16	15594387	15643154	ENSG00000166783	NM_014647.4	7730	MARF1	TRUE	protein_coding	5229	0.00245598	6.44837	0.011	-0.0311925	0.0123173	6.41306	0.011	DMG	MAF_01	937
ENST00000322122	16	31214091	31231537	ENSG00000177238	NM_001008274.4	8402	TRIM72	TRUE	protein_coding	1434	0.00118998	6.73029	0.0095	0.0449676	0.0176738	6.4735	0.011	DMG	MAF_01	454
ENST00000205948	17	66212033	66256525	ENSG00000091583	NM_000042.3	1174	APOH	TRUE	protein_coding	1038	0.000516358	6.72529	0.0095	-0.0684598	0.0268042	6.52328	0.011	DMG	MAF_01	197
ENST00000261597	18	2571557	2616635	ENSG00000080986	NM_006101.3	2126	NDC80	TRUE	protein_coding	1929	0.00115853	8.76975	0.0031	-0.0455318	0.0179045	6.46703	0.011	MISS_CADD25	MAF_01	442
ENST00000506447	18	12991362	13125052	ENSG00000101639	NM_032142.4	7960	CEP192	TRUE	protein_coding	7614	0.000940978	6.96918	0.0083	-0.050617	0.019861	6.49517	0.011	PTV	MAF_01	359
ENST00000329267	19	685546	695498	ENSG00000185198	NM_001308209.2	1041	PRSS57	TRUE	protein_coding	849	0.000225415	5.99638	0.014	-0.102604	0.0405698	6.39617	0.011	DMG	MAF_01	86
ENST00000326873	19	1177558	1228431	ENSG00000118046	NM_000455.5	3293	STK11	TRUE	protein_coding	1302	0.00028308	6.97772	0.0083	0.0917672	0.0362044	6.42468	0.011	DMG	MAF_01	108
ENST00000238788	2	27032910	27041694	ENSG00000119777	NM_017727.5	2978	TMEM214	TRUE	protein_coding	2070	0.000133677	4.63542	0.031	0.134403	0.0526121	6.52602	0.011	PTV	MAF_01	51
ENST00000380320	2	27078615	27086403	ENSG00000138080	NM_007046.4	3890	EMILIN1	TRUE	protein_coding	3051	0.00094622	6.11741	0.013	0.05027	0.0197916	6.45142	0.011	MISS_CADD25	MAF_01	361
ENST00000406785	2	40097270	40611053	ENSG00000183023		20987	SLC8A1	TRUE	protein_coding	2814	0.000773227	6.55698	0.01	-0.0556166	0.0218899	6.45538	0.011	MISS_CADD25	MAF_01	295
ENST00000281828	2	222566899	222656092	ENSG00000116120	NM_005687.5	6761	FARSB	TRUE	protein_coding	1770	0.00110349	5.98905	0.014	0.0463749	0.0183307	6.40038	0.011	MISS_CADD25	MAF_01	421
ENST00000563281	3	51391285	51397908	ENSG00000259956	NM_013286.5	6624	RBM15B	TRUE	protein_coding	2673	0.00080468	5.74693	0.017	-0.0547106	0.0214484	6.5066	0.011	DMG	MAF_01	307
ENST00000295901	3	64010550	64024010	ENSG00000163636	NM_014814.3	1362	PSMD6	TRUE	protein_coding	1170	0.000605476	7.26354	0.007	-0.0632024	0.024721	6.53637	0.011	DMG	MAF_01	231
ENST00000295924	3	156673235	156706770	ENSG00000163659	NM_015508.5	3861	TIPARP	TRUE	protein_coding	1974	0.000445588	5.37548	0.02	-0.0729698	0.0288116	6.41432	0.011	DMG	MAF_01	170
ENST00000379692	4	121035613	121073021	ENSG00000173376	NM_024574.4	2902	NDNF	TRUE	protein_coding	1707	0.000395787	6.31276	0.012	-0.0781096	0.0306167	6.50865	0.011	MISS_CADD25	MAF_01	151
ENST00000265000	4	173168811	173323967	ENSG00000109586	NM_017423.3	4249	GALNT7	TRUE	protein_coding	1974	0.000770606	5.84607	0.016	0.0559633	0.0219497	6.50052	0.011	DMG	MAF_01	294
ENST00000358571	5	177400109	177400661	ENSG00000196570	NM_001029886.3	553	PFN3	TRUE	protein_coding	414	0.000204446	6.32564	0.012	-0.107936	0.0425837	6.42462	0.011	DMG	MAF_01	78
ENST00000367609	6	142301854	142446266	ENSG00000112414	NM_198569.3	6822	ADGRG6	TRUE	protein_coding	3753	0.00128696	6.14252	0.013	-0.0429384	0.0169785	6.39577	0.011	DMG	MAF_01	491
ENST00000361183	7	116811070	116922049	ENSG00000198898	NM_006136.3	5068	CAPZA2	TRUE	protein_coding	861	0.000159888	7.05162	0.0079	0.122275	0.0481113	6.45926	0.011	DMG	MAF_01	61
ENST00000276533	8	41529218	41545030	ENSG00000147536	NM_032336.3	3770	GINS4	TRUE	protein_coding	672	0.00016513	6.86763	0.0088	-0.120316	0.0473915	6.44533	0.011	PTV	MAF_01	63
ENST00000220849	8	108162787	108443496	ENSG00000104408	NM_001568.3	2022	EIF3E	TRUE	protein_coding	1338	0.000311912	6.28593	0.012	0.0876938	0.0344868	6.46593	0.011	MISS_CADD25	MAF_01	119
ENST00000495276	8	143603210	143609773	ENSG00000104524	NM_023078.6	3342	PYCR3	TRUE	protein_coding	825	0.000498011	5.6552	0.017	-0.069605	0.0272979	6.50166	0.011	DMG	MAF_01	190
ENST00000361138	9	70258978	70354873	ENSG00000198887	NM_015110.4	5949	SMC5	TRUE	protein_coding	3306	0.00215455	6.37093	0.012	0.0334262	0.0131456	6.46564	0.011	DMG	MAF_01	822
ENST00000361138	9	70258978	70354873	ENSG00000198887	NM_015110.4	5949	SMC5	TRUE	protein_coding	3306	0.000348607	6.71368	0.0096	0.0830079	0.0326208	6.47514	0.011	PTV	MAF_01	133
ENST00000442668	9	92297358	92325636	ENSG00000198000	NM_017948.6	4075	NOL8	TRUE	protein_coding	3504	0.000723426	5.69321	0.017	0.0575231	0.0226529	6.44818	0.011	PTV	MAF_01	276
ENST00000380913	X	9786429	9949443	ENSG00000146950	NM_001649.4	7474	SHROOM2	TRUE	protein_coding	4851	0.000304049	5.13062	0.024	0.0885696	0.0349538	6.42068	0.011	MISS_CADD25	MAF_01	116
ENST00000372359	1	43933320	43937240	ENSG00000117407	NM_057091.3	1439	ARTN	TRUE	protein_coding	663	0.000228036	6.10018	0.014	0.100577	0.0402666	6.23895	0.012	DMG	MAF_01	87
ENST00000361921	1	53891239	53911086	ENSG00000211452	NM_000792.7	1861	DIO1	TRUE	protein_coding	750	0.000442967	6.60722	0.01	-0.072403	0.0288971	6.27778	0.012	PTV	MAF_01	169
ENST00000368914	1	151131685	151146664	ENSG00000143434	NM_030913.6	3873	SEMA6C	TRUE	protein_coding	NA	0.00241142	6.04666	0.014	0.0312843	0.0124095	6.3554	0.012	DMG	MAF_01	920
ENST00000292357	1	156893698	156916429	ENSG00000187800	NM_001080471.3	4874	PEAR1	TRUE	protein_coding	3114	0.00230133	8.39392	0.0038	0.0318582	0.012702	6.29068	0.012	MISS_CADD25	MAF_01	878
ENST00000366783	1	226870184	226927726	ENSG00000143801	NM_000447.3	2249	PSEN2	TRUE	protein_coding	1347	0.0017142	5.26319	0.022	-0.0368302	0.0147109	6.26799	0.012	DMG	MAF_01	654
ENST00000373306	10	69403903	69416918	ENSG00000075073	NM_001057.3	2715	TACR2	TRUE	protein_coding	1197	0.000605476	5.99524	0.014	-0.0622443	0.0247629	6.31826	0.012	MISS_CADD25	MAF_01	231
ENST00000458580	15	41182725	41230757	ENSG00000178997	NM_001286441.2	3254	EXD1	TRUE	protein_coding	1719	0.00171683	7.82208	0.0052	0.0370431	0.0147238	6.32962	0.012	MISS_CADD25	MAF_01	655
ENST00000563236	16	56865207	56915850	ENSG00000070915	NM_001126108.2	5540	SLC12A3	TRUE	protein_coding	3066	0.00765102	7.56575	0.0059	0.0176672	0.0070158	6.3413	0.012	DMG	MAF_01	2919
ENST00000261776	16	70687439	70801160	ENSG00000103043	NM_018052.5	3096	VAC14	TRUE	protein_coding	2349	0.00109562	6.11601	0.013	0.0460791	0.0184157	6.26082	0.012	DMG	MAF_01	418
ENST00000360900	16	86530178	86555235	ENSG00000103248	NM_001159377.2	3028	MTHFSD	TRUE	protein_coding	1152	0.000629066	5.81429	0.016	0.0611401	0.0242918	6.33479	0.012	PTV	MAF_01	240
ENST00000321765	17	28577565	28599025	ENSG00000076382	NM_006461.4	3786	SPAG5	TRUE	protein_coding	3582	0.000796817	6.30219	0.012	-0.0539135	0.0215842	6.23914	0.012	MISS_CADD25	MAF_01	304
ENST00000331495	17	45221444	45247319	ENSG00000184922	NM_005892.4	4003	FMNL1	TRUE	protein_coding	3303	0.00312436	6.19673	0.013	-0.0275963	0.0109262	6.37917	0.012	DMG	MAF_01	1192
ENST00000392619	17	74609885	74623738	ENSG00000186407	NM_181449.3	3503	CD300E	TRUE	protein_coding	618	0.00035385	5.1415	0.023	0.0810273	0.0323749	6.26393	0.012	PTV	MAF_01	135
ENST00000170168	19	1815248	1848483	ENSG00000079313	NM_020695.4	4609	REXO1	TRUE	protein_coding	3666	0.00180332	5.97645	0.014	0.0359965	0.0143654	6.27887	0.012	DMG	MAF_01	688
ENST00000254325	19	13961530	14007039	ENSG00000132005	NM_002918.5	4375	RFX1	TRUE	protein_coding	2940	0.000720805	6.12199	0.013	-0.0569448	0.0226979	6.29413	0.012	MISS_CADD25	MAF_01	275
ENST00000595753	19	16549831	16572415	ENSG00000127526	NM_024881.5	5126	SLC35E1	TRUE	protein_coding	1233	0.000408893	6.93363	0.0085	0.0756913	0.0301269	6.31224	0.012	MISS_CADD25	MAF_01	156
ENST00000262890	19	42297033	42303546	ENSG00000079462	NM_002573.4	1054	PAFAH1B3	TRUE	protein_coding	696	0.000199204	6.82408	0.009	0.109045	0.0431532	6.38537	0.012	PTV	MAF_01	76
ENST00000252483	19	44846175	44889223	ENSG00000130202	NM_001042724.2	2690	NECTIN2	TRUE	protein_coding	1617	0.000867587	6.59807	0.01	-0.0522463	0.0206941	6.37411	0.012	DMG	MAF_01	331
ENST00000221399	19	48880967	48898744	ENSG00000104804	NM_003323.3	1763	TULP2	TRUE	protein_coding	1563	0.000290943	6.53713	0.011	0.0897545	0.0357148	6.31563	0.012	PTV	MAF_01	111
ENST00000282286	19	57351271	57359898	ENSG00000131845	NM_020657.4	4423	ZNF304	TRUE	protein_coding	1980	0.000136298	6.64493	0.0099	0.130506	0.0521679	6.25828	0.012	PTV	MAF_01	52
ENST00000282276	2	197705369	197708395	ENSG00000247626	NM_138395.4	3027	MARS2	TRUE	protein_coding	1782	0.000925251	5.73933	0.017	0.0500559	0.020015	6.25458	0.012	DMG	MAF_01	353
ENST00000347364	20	10401009	10434222	ENSG00000125863	NM_170784.3	6714	MKKS	TRUE	protein_coding	1713	0.00101699	5.59321	0.018	-0.048242	0.0191127	6.37099	0.012	DMG	MAF_01	388
ENST00000244061	20	49936336	49953885	ENSG00000124226	NM_018683.4	2447	RNF114	TRUE	protein_coding	687	0.000193962	5.77649	0.016	0.110084	0.0437272	6.33784	0.012	MISS_CADD25	MAF_01	74
ENST00000621469	3	50611520	50649291	ENSG00000114738	NM_001243925.2	2537	MAPKAPK3	TRUE	protein_coding	1149	0.000754879	6.42785	0.011	-0.0559122	0.0221434	6.37568	0.012	DMG	MAF_01	288
ENST00000563281	3	51391285	51397908	ENSG00000259956	NM_013286.5	6624	RBM15B	TRUE	protein_coding	2673	0.000788954	5.64926	0.017	-0.0547187	0.0216607	6.38155	0.012	MISS_CADD25	MAF_01	301
ENST00000232603	3	108958248	109118134	ENSG00000114487	NM_014429.4	3747	MORC1	TRUE	protein_coding	2955	0.000754879	6.01562	0.014	0.0554751	0.0221432	6.27647	0.012	DMG	MAF_01	288
ENST00000425059	3	130081831	130113227	ENSG00000251287	NM_001136152.1	969	ALG1L2	TRUE	protein_coding	648	0.00128172	6.52606	0.011	0.0425034	0.0170095	6.24401	0.012	DMG	MAF_01	489
ENST00000263985	4	151670504	151761007	ENSG00000059691	NM_004564.3	2369	GATB	TRUE	protein_coding	1674	0.00210737	8.1065	0.0044	-0.0334485	0.0132915	6.33294	0.012	DMG	MAF_01	804
ENST00000274382	5	97091867	97142753	ENSG00000145721	NM_153234.5	3765	LIX1	TRUE	protein_coding	849	0.000668383	5.9145	0.015	-0.0589078	0.0235659	6.2485	0.012	PTV	MAF_01	255
ENST00000333677	5	149551947	149634968	ENSG00000183111	NM_001001669.3	4943	ARHGEF37	TRUE	protein_coding	2028	0.000249005	5.67052	0.017	0.0965247	0.0385995	6.25337	0.012	PTV	MAF_01	95
ENST00000370963	6	52977948	52995304	ENSG00000170899	NM_001512.4	1240	GSTA4	TRUE	protein_coding	669	0.000230658	6.29578	0.012	0.100352	0.0400622	6.2745	0.012	DMG	MAF_01	88
ENST00000257776	6	84033772	84090881	ENSG00000135324	NM_138409.4	2137	MRAP2	TRUE	protein_coding	618	0.000251626	5.54512	0.019	-0.0958814	0.0383573	6.24845	0.012	DMG	MAF_01	96
ENST00000369485	6	88609897	88963618	ENSG00000111880	NM_003800.5	4825	RNGTT	TRUE	protein_coding	1794	0.000351229	5.90052	0.015	-0.0818294	0.0324703	6.35108	0.012	DMG	MAF_01	134
ENST00000349721	9	1980290	2193624	ENSG00000080503	NM_003070.5	5748	SMARCA2	TRUE	protein_coding	4773	0.000149403	4.80692	0.028	0.124485	0.0498177	6.24408	0.012	PTV	MAF_01	57
ENST00000653738	9	95871264	96121154	ENSG00000182150	NM_020207.7	10245	ERCC6L2	TRUE	protein_coding	4653	0.00238783	5.68664	0.017	-0.0314211	0.0124895	6.32926	0.012	DMG	MAF_01	911
ENST00000374762	9	104764129	104777764	ENSG00000165028	NM_018376.4	5547	NIPSNAP3B	TRUE	protein_coding	744	0.00146782	6.79811	0.0091	0.0401032	0.015916	6.34878	0.012	DMG	MAF_01	560
ENST00000372663	9	128720870	128724127	ENSG00000160446	NM_032799.5	1146	ZDHHC12	TRUE	protein_coding	804	0.000272595	5.31791	0.021	0.0923547	0.0368853	6.26921	0.012	PTV	MAF_01	104
ENST00000379303	X	23701055	23766475	ENSG00000123130	NM_001037171.2	4318	ACOT9	TRUE	protein_coding	1347	0.000359092	6.42999	0.011	-0.0811399	0.0321635	6.36417	0.012	DMG	MAF_01	137
ENST00000378295	1	3652516	3736201	ENSG00000078900	NM_005427.4	5192	TP73	TRUE	protein_coding	1911	0.00169586	5.28409	0.022	0.0368442	0.0147876	6.20789	0.013	MISS_CADD25	MAF_01	647
ENST00000426263	1	42925353	42958893	ENSG00000117394	NM_006516.4	3384	SLC2A1	TRUE	protein_coding	1479	0.000340744	5.96293	0.015	-0.082265	0.0329452	6.23513	0.013	MISS_CADD25	MAF_01	130
ENST00000359600	1	45016399	45306209	ENSG00000162415	NM_020883.2	5868	ZSWIM5	TRUE	protein_coding	3558	0.0020366	4.97851	0.026	0.0334422	0.0134988	6.13764	0.013	DMG	MAF_01	777
ENST00000367679	1	174999163	175012027	ENSG00000116161	NM_014412.3	2869	CACYBP	TRUE	protein_coding	687	0.000267353	4.924	0.026	0.0921649	0.0371883	6.1421	0.013	DMG	MAF_01	102
ENST00000367607	1	179954773	180114875	ENSG00000135837	NM_014810.5	13414	CEP350	TRUE	protein_coding	9354	0.00025949	5.61646	0.018	-0.0933224	0.0377491	6.11163	0.013	PTV	MAF_01	99
ENST00000366991	1	212035553	212107400	ENSG00000143476	NM_016448.4	4409	DTL	TRUE	protein_coding	2193	0.000492768	6.69838	0.0097	0.0677697	0.0273993	6.11775	0.013	MISS_CADD25	MAF_01	188
ENST00000366955	1	214603195	214664571	ENSG00000117724	NM_016343.4	10290	CENPF	TRUE	protein_coding	9345	0.00477304	5.97463	0.015	-0.0219689	0.00884175	6.17364	0.013	DMG	MAF_01	1821
ENST00000418460	1	232805416	232809929	ENSG00000212916	NM_019090.3	4514	MAP10	TRUE	protein_coding	2718	0.00103272	5.50086	0.019	0.0471858	0.0189368	6.20879	0.013	DMG	MAF_01	394
ENST00000359655	10	69180234	69209099	ENSG00000156502	NM_003171.5	2477	SUPV3L1	TRUE	protein_coding	2361	0.000883314	6.16537	0.013	-0.0506672	0.0205077	6.10408	0.013	MISS_CADD25	MAF_01	337
ENST00000370418	10	100042193	100081869	ENSG00000120054	NM_001308.3	1855	CPN1	TRUE	protein_coding	1377	0.000175614	4.88734	0.027	0.113686	0.04596	6.11868	0.013	PTV	MAF_01	67
ENST00000525680	11	44885903	44951306	ENSG00000175274	NM_006034.5	3344	TP53I11	TRUE	protein_coding	570	0.000193962	6.31589	0.012	0.108291	0.0437	6.14076	0.013	DMG	MAF_01	74
ENST00000227322	11	116773799	116788039	ENSG00000109917	NM_003904.5	6539	ZPR1	TRUE	protein_coding	1380	0.00157004	6.36526	0.012	0.0383793	0.0153843	6.22357	0.013	DMG	MAF_01	599
ENST00000609686	12	13437942	13982002	ENSG00000273079	NM_000834.5	30609	GRIN2B	TRUE	protein_coding	4455	0.000673625	7.10917	0.0077	0.0580478	0.0234549	6.12496	0.013	MISS_CADD25	MAF_01	257
ENST00000253233	12	123233385	123258079	ENSG00000130921	NM_152269.5	1554	C12orf65	TRUE	protein_coding	501	0.000728668	7.22109	0.0072	-0.0557334	0.0225525	6.10718	0.013	DMG	MAF_01	278
ENST00000216446	14	67386984	67412167	ENSG00000100558	NM_016445.3	1513	PLEK2	TRUE	protein_coding	1062	0.000807301	5.99115	0.014	-0.0535509	0.0214436	6.23646	0.013	DMG	MAF_01	308
ENST00000395456	16	28984826	28990784	ENSG00000213658	NM_001014987.2	1671	LAT	TRUE	protein_coding	702	0.000251626	5.89962	0.015	0.0948779	0.0383942	6.1066	0.013	MISS_CADD25	MAF_01	96
ENST00000345096	17	18634247	18644427	ENSG00000189375		2789	TBC1D28	TRUE	protein_coding	633	0.000241142	4.9974	0.025	0.0969992	0.0392346	6.1122	0.013	DMG	MAF_01	92
ENST00000345096	17	18634247	18644427	ENSG00000189375		2789	TBC1D28	TRUE	protein_coding	633	0.000241142	4.9974	0.025	0.0969992	0.0392346	6.1122	0.013	PTV	MAF_01	92
ENST00000331134	17	81556887	81648465	ENSG00000182446	NM_017921.4	4381	NPLOC4	TRUE	protein_coding	1827	0.000524222	5.15469	0.023	0.0660874	0.0266028	6.17139	0.013	DMG	MAF_01	200
ENST00000313135	17	82371765	82377458	ENSG00000181408	NM_018949.3	3685	UTS2R	TRUE	protein_coding	1170	0.000650035	5.58948	0.018	-0.0591341	0.0238914	6.1262	0.013	PTV	MAF_01	248
ENST00000333206	18	35251058	35290245	ENSG00000186814	NM_001112734.4	4122	ZSCAN30	TRUE	protein_coding	1485	0.000327639	4.97061	0.026	0.0834199	0.0336372	6.15033	0.013	MISS_CADD25	MAF_01	125
ENST00000458714	19	43525497	43536130	ENSG00000176472		2285	ZNF575	TRUE	protein_coding	1035	0.000251626	6.40726	0.011	-0.0958194	0.0383982	6.22709	0.013	PTV	MAF_01	96
ENST00000595883	19	50418938	50431314	ENSG00000269404	NM_003121.5	3792	SPIB	TRUE	protein_coding	789	0.000539948	5.9574	0.015	0.064862	0.0262201	6.11943	0.013	MISS_CADD25	MAF_01	206
ENST00000256707	2	8721081	8837630	ENSG00000134313	NM_020738.4	7348	KIDINS220	TRUE	protein_coding	5316	0.000157266	4.86925	0.027	0.121043	0.0485074	6.2268	0.013	PTV	MAF_01	60
ENST00000615575	2	24076526	24169640	ENSG00000219626	NM_001145710.2	1369	FAM228B	TRUE	protein_coding	975	0.000338123	6.471	0.011	0.0825593	0.0330883	6.22564	0.013	PTV	MAF_01	129
ENST00000377566	2	74497517	74503316	ENSG00000179528	NM_001282430.2	1073	LBX2	TRUE	protein_coding	597	0.000930493	6.7395	0.0094	0.0498018	0.0199582	6.22655	0.013	MISS_CADD25	MAF_01	355
ENST00000284669	2	169509702	169526258	ENSG00000239474	NM_006063.3	2460	KLHL41	TRUE	protein_coding	1821	0.000225415	5.32235	0.021	-0.100289	0.040521	6.12559	0.013	PTV	MAF_01	86
ENST00000352451	2	210290150	210315174	ENSG00000168530	NM_079420.3	1049	MYL1	TRUE	protein_coding	585	0.00169848	7.34319	0.0067	0.036854	0.0147835	6.21462	0.013	MISS_CADD25	MAF_01	648
ENST00000378106	20	13785007	13821580	ENSG00000101247	NM_024120.5	5449	NDUFAF5	TRUE	protein_coding	1038	0.000537327	5.98785	0.014	-0.0653232	0.0262824	6.17742	0.013	PTV	MAF_01	205
ENST00000262879	20	38472816	38578859	ENSG00000170471	NM_020336.4	8633	RALGAPB	TRUE	protein_coding	4485	0.00249267	6.19633	0.013	-0.0303117	0.0122259	6.14694	0.013	DMG	MAF_01	951
ENST00000370263	20	63343223	63378401	ENSG00000101204	NM_000744.7	5583	CHRNA4	TRUE	protein_coding	1884	0.00228823	6.26161	0.012	0.0316709	0.0127586	6.16192	0.013	MISS_CADD25	MAF_01	873
ENST00000285667	21	14371115	14383484	ENSG00000155304	NM_006948.5	3945	HSPA13	TRUE	protein_coding	1416	0.000788954	5.22205	0.022	0.0541416	0.0217142	6.21689	0.013	DMG	MAF_01	301
ENST00000264331	3	25597984	25664907	ENSG00000077097	NM_001330700.2	5814	TOP2B	TRUE	protein_coding	4881	0.00108252	6.02099	0.014	-0.0460429	0.0184963	6.19662	0.013	DMG	MAF_01	413
ENST00000466246	3	158571163	158607252	ENSG00000178053	NM_001369783.1	2213	MLF1	TRUE	protein_coding	852	0.000450831	6.85824	0.0088	-0.0714844	0.0286433	6.2284	0.013	DMG	MAF_01	172
ENST00000263985	4	151670504	151761007	ENSG00000059691	NM_004564.3	2369	GATB	TRUE	protein_coding	1674	0.00193438	8.51575	0.0035	-0.0346113	0.0138708	6.22637	0.013	MISS_CADD25	MAF_01	738
ENST00000375076	6	32180968	32184322	ENSG00000204305	NM_001136.5	1420	AGER	TRUE	protein_coding	1215	0.000938357	5.32659	0.021	-0.0495204	0.0198831	6.203	0.013	PTV	MAF_01	358
ENST00000428849	6	33391823	33409896	ENSG00000237649	NM_002263.4	2391	KIFC1	TRUE	protein_coding	2022	0.000186099	4.52638	0.033	0.110977	0.0445978	6.19213	0.013	PTV	MAF_01	71
ENST00000274793	6	46704201	46735693	ENSG00000146070	NM_005084.4	1915	PLA2G7	TRUE	protein_coding	1326	0.00179546	5.71867	0.017	-0.0358378	0.014382	6.20934	0.013	DMG	MAF_01	685
ENST00000230461	6	75252924	75284948	ENSG00000112697	NM_018247.4	4418	TMEM30A	TRUE	protein_coding	1086	0.000518979	5.58444	0.018	-0.0662967	0.0267165	6.15778	0.013	DMG	MAF_01	198
ENST00000396668	7	12211270	12243367	ENSG00000106460	NM_001134232.2	12351	TMEM106B	TRUE	protein_coding	825	0.000222794	6.07926	0.014	0.100838	0.0407601	6.12041	0.013	DMG	MAF_01	85
ENST00000518156	7	97005553	97011040	ENSG00000006377	NM_005222.4	2300	DLX6	TRUE	protein_coding	882	0.000133677	5.84483	0.016	-0.13085	0.0526156	6.18473	0.013	MISS_CADD25	MAF_01	51
ENST00000359321	7	152644776	152676141	ENSG00000196584	NM_005431.2	4771	XRCC2	TRUE	protein_coding	843	0.000456073	5.25049	0.022	0.0709921	0.0284965	6.20637	0.013	MISS_CADD25	MAF_01	174
ENST00000259400	9	99906654	99974534	ENSG00000136874	NM_017919.3	6885	STX17	TRUE	protein_coding	909	0.000542569	5.90157	0.015	-0.0646971	0.0261528	6.11976	0.013	DMG	MAF_01	207
ENST00000377346	1	9651731	9729114	ENSG00000171608	NM_005026.5	5412	PIK3CD	TRUE	protein_coding	3135	0.000849239	4.96335	0.026	0.0514224	0.0208784	6.06613	0.014	MISS_CADD25	MAF_01	324
ENST00000620048	1	197504748	197775696	ENSG00000213047	NM_001195215.2	8365	DENND1B	TRUE	protein_coding	2328	0.000152024	7.52065	0.0061	-0.120818	0.0493146	6.00222	0.014	PTV	MAF_01	58
ENST00000435907	10	124007668	124093598	ENSG00000182022	NM_001270764.2	4809	CHST15	TRUE	protein_coding	1686	0.000492768	5.31993	0.021	0.0673232	0.0274466	6.01662	0.014	DMG	MAF_01	188
ENST00000416167	11	2129112	2141238	ENSG00000167244	NM_000612.6	5580	IGF2	TRUE	protein_coding	543	0.000414135	6.42008	0.011	0.0735953	0.0299143	6.05261	0.014	MISS_CADD25	MAF_01	158
ENST00000455827	12	9898673	9932370	ENSG00000188393	NM_001130711.2	905	CLEC2A	TRUE	protein_coding	525	0.000419377	5.42305	0.02	0.0727925	0.029719	5.99936	0.014	PTV	MAF_01	160
ENST00000369367	12	45919131	45992120	ENSG00000139218	NM_004719.3	7552	SCAF11	TRUE	protein_coding	4392	0.000170372	6.87487	0.0087	-0.113976	0.0466141	5.97847	0.014	PTV	MAF_01	65
ENST00000315520	12	49967194	49977139	ENSG00000086159	NM_001652.4	2544	AQP6	TRUE	protein_coding	849	0.00071032	6.69562	0.0097	-0.055892	0.0228421	5.98726	0.014	DMG	MAF_01	271
ENST00000550697	12	56158346	56163496	ENSG00000092841	NM_021019.5	708	MYL6	TRUE	protein_coding	456	0.00037744	5.53219	0.019	-0.0773612	0.0313248	6.09915	0.014	MISS_CADD25	MAF_01	144
ENST00000409300	12	110501655	110533556	ENSG00000151164	NM_001286535.2	4164	RAD9B	TRUE	protein_coding	1254	0.00123192	4.42312	0.035	-0.0427237	0.0173539	6.06098	0.014	DMG	MAF_01	470
ENST00000339647	12	124911604	124917368	ENSG00000150991	NM_021009.7	2193	UBC	TRUE	protein_coding	2058	0.000466557	5.73259	0.017	-0.0693826	0.0281771	6.06329	0.014	DMG	MAF_01	178
ENST00000241453	13	28003274	28100592	ENSG00000122025	NM_004119.3	3826	FLT3	TRUE	protein_coding	2982	0.000996021	4.48099	0.034	0.0473053	0.0193139	5.99901	0.014	MISS_CADD25	MAF_01	380
ENST00000555661	14	73851831	73885726	ENSG00000140043	NM_001146154.2	2765	PTGR2	TRUE	protein_coding	1056	0.000453452	5.99135	0.014	0.0705308	0.0286013	6.08115	0.014	PTV	MAF_01	173
ENST00000537505	17	5282265	5386340	ENSG00000029725	NM_004703.6	5909	RABEP1	TRUE	protein_coding	2589	0.00105369	6.58341	0.01	-0.045998	0.0187733	6.00341	0.014	DMG	MAF_01	402
ENST00000572272	17	5499427	5619424	ENSG00000091592	NM_033004.4	5610	NLRP1	TRUE	protein_coding	4422	0.000414135	5.64817	0.017	-0.0735713	0.0299258	6.04401	0.014	PTV	MAF_01	158
ENST00000321535	17	6776215	6797101	ENSG00000177294	NM_153230.3	1685	FBXO39	TRUE	protein_coding	1329	0.000217552	5.58413	0.018	-0.101607	0.0412805	6.05835	0.014	PTV	MAF_01	83
ENST00000321337	17	7561919	7571969	ENSG00000161956	NM_015670.6	2567	SENP3	TRUE	protein_coding	1725	0.000676246	6.33392	0.012	0.057702	0.0234254	6.06749	0.014	DMG	MAF_01	258
ENST00000379504	17	17843511	17972422	ENSG00000175662	NM_001082968.2	5735	TOM1L2	TRUE	protein_coding	1524	0.00082827	5.85577	0.016	-0.0521019	0.0211692	6.05759	0.014	DMG	MAF_01	316
ENST00000617429	17	36486629	36499310	ENSG00000273611	NM_004773.4	905	ZNHIT3	TRUE	protein_coding	468	0.000262111	6.95527	0.0084	0.0920898	0.0376105	5.99521	0.014	MISS_CADD25	MAF_01	100
ENST00000326873	19	1177558	1228431	ENSG00000118046	NM_000455.5	3293	STK11	TRUE	protein_coding	1302	0.000275216	6.86963	0.0088	0.0904631	0.0367177	6.07005	0.014	MISS_CADD25	MAF_01	105
ENST00000595883	19	50418938	50431314	ENSG00000269404	NM_003121.5	3792	SPIB	TRUE	protein_coding	789	0.000568781	5.94981	0.015	0.0628822	0.0255477	6.05831	0.014	DMG	MAF_01	217
ENST00000334976	19	50476400	50490871	ENSG00000161671	NM_206538.4	9439	EMC10	TRUE	protein_coding	789	0.000440346	6.07036	0.014	0.0710048	0.0290325	5.98145	0.014	PTV	MAF_01	168
ENST00000302804	19	57230802	57235548	ENSG00000105146	NM_001015878.2	1287	AURKC	TRUE	protein_coding	930	0.000298806	5.50224	0.019	-0.0866993	0.0352383	6.05341	0.014	MISS_CADD25	MAF_01	114
ENST00000529249	2	218822383	218832086	ENSG00000115592		2222	PRKAG3	TRUE	protein_coding	1470	0.00114018	6.40071	0.011	-0.0445458	0.0180342	6.10128	0.014	MISS_CADD25	MAF_01	435
ENST00000397728	21	46188141	46228824	ENSG00000160285	NM_002340.6	4886	LSS	TRUE	protein_coding	2199	0.00288584	6.02817	0.014	-0.028016	0.011378	6.06293	0.014	DMG	MAF_01	1101
ENST00000433985	22	36758202	36776256	ENSG00000100360	NM_001177701.3	1073	IFT27	TRUE	protein_coding	561	0.000327639	5.61468	0.018	0.0829402	0.0336712	6.06756	0.014	PTV	MAF_01	125
ENST00000280701	3	25782917	25794534	ENSG00000151093	NM_017897.3	1506	OXSM	TRUE	protein_coding	1380	0.00159101	7.19561	0.0073	0.0376856	0.0152652	6.09462	0.014	DMG	MAF_01	607
ENST00000350061	3	53328963	53813733	ENSG00000157388	NM_001128840.3	9369	CACNA1D	TRUE	protein_coding	6486	0.00428813	6.66535	0.0098	0.0229627	0.00932441	6.06461	0.014	DMG	MAF_01	1636
ENST00000338040	3	121593379	121630295	ENSG00000163833	NM_016298.4	5669	FBXO40	TRUE	protein_coding	2130	0.00292778	6.21908	0.013	-0.0278366	0.0112694	6.10144	0.014	MISS_CADD25	MAF_01	1117
ENST00000680020	3	139005806	139357223	ENSG00000175110	NM_020191.4	1205	MRPS22	TRUE	protein_coding	1083	0.000571402	5.94538	0.015	-0.0627668	0.0254457	6.08458	0.014	PTV	MAF_01	218
ENST00000463781	3	195746765	195811973	ENSG00000145113	NM_018406.7	16756	MUC4	TRUE	protein_coding	16239	0.00334716	5.57006	0.018	-0.0258808	0.0105442	6.02454	0.014	DMG	MAF_01	1277
ENST00000313341	4	112513516	112516180	ENSG00000178403	NM_024019.4	2295	NEUROG2	TRUE	protein_coding	819	0.000167751	6.07213	0.014	0.11523	0.0470173	6.00637	0.014	MISS_CADD25	MAF_01	64
ENST00000337664	4	170060222	170091699	ENSG00000109576	NM_016228.4	2250	AADAT	TRUE	protein_coding	1278	0.000264732	6.30785	0.012	0.091591	0.0374315	5.98731	0.014	DMG	MAF_01	101
ENST00000009530	5	150400041	150412969	ENSG00000019582		3092	CD74	TRUE	protein_coding	891	0.000311912	5.81566	0.016	0.0851038	0.03448	6.09204	0.014	MISS_CADD25	MAF_01	119
ENST00000370706	6	57086844	57170305	ENSG00000112200	NM_001031623.3	5088	ZNF451	TRUE	protein_coding	3186	0.000361713	6.66468	0.0098	-0.0782794	0.0319955	5.98573	0.014	PTV	MAF_01	138
ENST00000503581	6	63719980	65707226	ENSG00000188107	NM_001142800.2	10590	EYS	TRUE	protein_coding	9435	0.00125027	5.50077	0.019	-0.042334	0.0172272	6.03878	0.014	MISS_CADD25	MAF_01	477
ENST00000256108	8	81656914	81686331	ENSG00000133731	NM_005536.4	3369	IMPA1	TRUE	protein_coding	834	0.000343365	3.81021	0.051	0.080664	0.0328697	6.02239	0.014	DMG	MAF_01	131
ENST00000330295	8	103371538	103382989	ENSG00000164932	NM_138455.4	1240	CTHRC1	TRUE	protein_coding	732	0.000660519	6.54154	0.011	0.0582271	0.0237063	6.03287	0.014	DMG	MAF_01	252
ENST00000297990	9	33461353	33473930	ENSG00000165271	NM_022917.5	4834	NOL6	TRUE	protein_coding	NA	0.00385565	6.98741	0.0082	-0.024243	0.00984341	6.06573	0.014	DMG	MAF_01	1471
ENST00000316715	X	13770939	13938638	ENSG00000046653	NM_001001995.3	3118	GPM6B	TRUE	protein_coding	987	0.000131055	6.81974	0.009	0.13142	0.0532301	6.09547	0.014	MISS_CADD25	MAF_01	50
ENST00000377346	1	9651731	9729114	ENSG00000171608	NM_005026.5	5412	PIK3CD	TRUE	protein_coding	3135	0.000867587	4.7836	0.029	0.0503589	0.0206568	5.9433	0.015	DMG	MAF_01	331
ENST00000343090	1	10032832	10181239	ENSG00000130939	NM_001105562.3	5905	UBE4B	TRUE	protein_coding	3909	0.00129221	5.45766	0.019	0.0411356	0.0169333	5.90135	0.015	MISS_CADD25	MAF_01	493
ENST00000620676	1	12230030	12512047	ENSG00000048707	NM_015378.4	16357	VPS13D	TRUE	protein_coding	13167	0.00726309	5.04147	0.025	-0.0174202	0.0071858	5.87703	0.015	DMG	MAF_01	2771
ENST00000359858	1	35032172	35115859	ENSG00000197056	NM_024772.5	4161	ZMYM1	TRUE	protein_coding	3429	0.00014154	5.71989	0.017	-0.123907	0.0511039	5.87876	0.015	PTV	MAF_01	54
ENST00000371084	1	63593411	63660245	ENSG00000079739	NM_002633.3	2337	PGM1	TRUE	protein_coding	1689	0.00198942	4.94417	0.026	-0.0331732	0.0136572	5.89998	0.015	DMG	MAF_01	759
ENST00000060969	1	114769479	114780685	ENSG00000052723	NM_025073.3	5494	SIKE1	TRUE	protein_coding	624	0.00044821	5.98527	0.014	0.0698792	0.028728	5.91677	0.015	MISS_CADD25	MAF_01	171
ENST00000302631	1	155255979	155262430	ENSG00000116521	NM_005698.4	1545	SCAMP3	TRUE	protein_coding	1044	0.000833512	5.17686	0.023	0.0510144	0.0210742	5.85981	0.015	DMG	MAF_01	318
ENST00000368072	1	160276807	160286348	ENSG00000162735	NM_002857.4	3653	PEX19	TRUE	protein_coding	900	0.000317154	6.00038	0.014	-0.0828665	0.034147	5.88916	0.015	MISS_CADD25	MAF_01	121
ENST00000320152	10	24848614	24952606	ENSG00000099256	NM_020200.7	1939	PRTFDC1	TRUE	protein_coding	678	0.00110611	7.48149	0.0062	0.0444116	0.0183311	5.8697	0.015	DMG	MAF_01	422
ENST00000368654	10	128096659	128126423	ENSG00000148773	NM_002417.5	12716	MKI67	TRUE	protein_coding	9771	0.00222008	5.37349	0.02	-0.0314405	0.012953	5.8917	0.015	DMG	MAF_01	847
ENST00000227524	11	60890547	60906585	ENSG00000110107	NM_014502.5	2337	PRPF19	TRUE	protein_coding	1515	0.000332881	5.5893	0.018	0.0810258	0.0333636	5.89796	0.015	DMG	MAF_01	127
ENST00000227524	11	60890547	60906585	ENSG00000110107	NM_014502.5	2337	PRPF19	TRUE	protein_coding	1515	0.000332881	5.5893	0.018	0.0810258	0.0333636	5.89796	0.015	MISS_CADD25	MAF_01	127
ENST00000609686	12	13437942	13982002	ENSG00000273079	NM_000834.5	30609	GRIN2B	TRUE	protein_coding	4455	0.000676246	6.89862	0.0086	0.0569546	0.0234095	5.91934	0.015	DMG	MAF_01	258
ENST00000257895	12	55720367	55724705	ENSG00000135437	NM_002905.5	1274	RDH5	TRUE	protein_coding	957	0.000196583	4.97556	0.026	0.105085	0.0433972	5.86354	0.015	PTV	MAF_01	75
ENST00000409300	12	110501655	110533556	ENSG00000151164	NM_001286535.2	4164	RAD9B	TRUE	protein_coding	1254	0.000474421	4.61381	0.032	-0.0679998	0.0279438	5.92166	0.015	PTV	MAF_01	181
ENST00000557185	14	60144119	60169856	ENSG00000100612	NM_016029.4	1956	DHRS7	TRUE	protein_coding	1020	0.000453452	5.73989	0.017	-0.0693715	0.0286024	5.88242	0.015	MISS_CADD25	MAF_01	173
ENST00000605997	14	92116122	92121917	ENSG00000183648	NM_004545.4	317	NDUFB1	TRUE	protein_coding	177	0.0011297	5.75891	0.016	-0.0441965	0.0181323	5.94117	0.015	MISS_CADD25	MAF_01	431
ENST00000287598	15	40161023	40221123	ENSG00000156970	NM_001211.6	3669	BUB1B	TRUE	protein_coding	3153	0.00136036	4.86954	0.027	0.0400581	0.0165348	5.86925	0.015	MISS_CADD25	MAF_01	519
ENST00000355112	15	90717346	90816166	ENSG00000197299	NM_000057.4	5240	BLM	TRUE	protein_coding	4254	0.00247957	5.2685	0.022	0.0297921	0.0122615	5.90351	0.015	DMG	MAF_01	946
ENST00000343516	16	2177180	2196605	ENSG00000167971	NM_020764.4	5839	CASKIN1	TRUE	protein_coding	4296	0.00305359	7.33956	0.0067	-0.0269431	0.0110531	5.94195	0.015	DMG	MAF_01	1165
ENST00000576985	16	3088890	3099295	ENSG00000130182	NM_032805.3	2716	ZSCAN10	TRUE	protein_coding	2343	0.000469178	6.06799	0.014	-0.0681456	0.0281239	5.87119	0.015	DMG	MAF_01	179
ENST00000437198	16	14435700	14632728	ENSG00000140694	NM_002582.4	3071	PARN	TRUE	protein_coding	1920	0.000178235	5.30501	0.021	0.111207	0.0456155	5.94344	0.015	PTV	MAF_01	68
ENST00000562631	16	57610652	57665580	ENSG00000205336	NM_201525.4	4257	ADGRG1	TRUE	protein_coding	2064	0.00110611	5.08132	0.024	-0.0445881	0.0183288	5.91791	0.015	DMG	MAF_01	422
ENST00000261776	16	70687439	70801160	ENSG00000103043	NM_018052.5	3096	VAC14	TRUE	protein_coding	2349	0.00101699	5.62777	0.018	0.0464812	0.0191127	5.91437	0.015	MISS_CADD25	MAF_01	388
ENST00000330070	17	48540894	48545109	ENSG00000173917	NM_002145.4	1682	HOXB2	TRUE	protein_coding	1071	0.000699836	4.03935	0.044	0.0559491	0.0230275	5.90329	0.015	MISS_CADD25	MAF_01	267
ENST00000518137	17	80415165	80438086	ENSG00000173818	NM_173627.5	2820	ENDOV	TRUE	protein_coding	849	0.000314533	6.66315	0.0098	-0.0835924	0.0343365	5.92682	0.015	PTV	MAF_01	120
ENST00000591446	19	1248553	1259143	ENSG00000167470		3243	MIDN	TRUE	protein_coding	1407	0.00201563	5.32391	0.021	-0.0330766	0.0135945	5.91995	0.015	DMG	MAF_01	769
ENST00000646641	19	10221433	10231331	ENSG00000267534	NM_004230.4	3643	S1PR2	TRUE	protein_coding	1062	0.000542569	6.64395	0.0099	0.0635005	0.0261567	5.89369	0.015	DMG	MAF_01	207
ENST00000245923	19	45485294	45497055	ENSG00000125744	NM_005619.5	2274	RTN2	TRUE	protein_coding	1638	0.00136822	5.47211	0.019	0.0400563	0.0164939	5.89788	0.015	DMG	MAF_01	522
ENST00000234301	2	42333546	42425088	ENSG00000115944	NM_004718.4	2282	COX7A2L	TRUE	protein_coding	345	0.000267353	4.89733	0.027	0.0906109	0.0372151	5.92821	0.015	DMG	MAF_01	102
ENST00000356458	2	54723499	54972025	ENSG00000214595		8592	EML6	TRUE	protein_coding	5877	0.00549909	6.2486	0.012	0.0200957	0.00824743	5.93702	0.015	DMG	MAF_01	2098
ENST00000259056	2	157257705	157318491	ENSG00000136542	NM_014568.3	10344	GALNT5	TRUE	protein_coding	2823	0.000752258	5.80371	0.016	-0.0542313	0.0221967	5.96931	0.015	PTV	MAF_01	287
ENST00000234038	2	241149576	241183652	ENSG00000115685	NM_002712.3	1941	PPP1R7	TRUE	protein_coding	1083	0.001266	4.61028	0.032	0.0415267	0.0171173	5.88554	0.015	MISS_CADD25	MAF_01	483
ENST00000425346	3	50350845	50358460	ENSG00000114395	NM_001291284.2	1142	CYB561D2	TRUE	protein_coding	669	0.000288322	5.68333	0.017	0.0868197	0.0358131	5.87696	0.015	MISS_CADD25	MAF_01	110
ENST00000463781	3	195746765	195811973	ENSG00000145113	NM_018406.7	16756	MUC4	TRUE	protein_coding	16239	0.00257393	5.6311	0.018	-0.0291184	0.0120152	5.8732	0.015	PTV	MAF_01	982
ENST00000650871	4	112285509	112442621	ENSG00000073331	NM_025144.4	5399	ALPK1	TRUE	protein_coding	3735	0.00191865	4.84161	0.028	0.033789	0.0139283	5.88513	0.015	DMG	MAF_01	732
ENST00000537611	4	155829729	155866277	ENSG00000256394	NM_017419.3	1696	ASIC5	TRUE	protein_coding	1518	0.000469178	5.96344	0.015	0.0683103	0.0281226	5.90012	0.015	PTV	MAF_01	179
ENST00000505667	4	168497052	168928457	ENSG00000129116	NM_001166108.2	5858	PALLD	TRUE	protein_coding	3372	0.000322396	4.66725	0.031	0.0824782	0.0339214	5.91197	0.015	PTV	MAF_01	123
ENST00000262077	6	17615035	17706925	ENSG00000124789	NM_005124.4	6026	NUP153	TRUE	protein_coding	4428	0.00320037	6.78218	0.0092	-0.0261445	0.010788	5.87325	0.015	DMG	MAF_01	1221
ENST00000565469	6	24797335	24798917	ENSG00000260286	NM_001282492.2	828	ARMH2	TRUE	protein_coding	693	0.000186099	6.00045	0.014	-0.108988	0.0445997	5.97159	0.015	PTV	MAF_01	71
ENST00000374467	6	33572547	33580293	ENSG00000030110	NM_001188.4	2170	BAK1	TRUE	protein_coding	636	0.000744395	5.75472	0.016	0.0541096	0.022313	5.88078	0.015	MISS_CADD25	MAF_01	284
ENST00000371175	6	49605175	49636839	ENSG00000112077	NM_000324.3	1895	RHAG	TRUE	protein_coding	1230	0.000487526	6.32197	0.012	0.0668912	0.0275661	5.88829	0.015	DMG	MAF_01	186
ENST00000366773	6	169751622	169781600	ENSG00000130023	NM_018341.3	2160	ERMARD	TRUE	protein_coding	2037	0.000484905	5.08237	0.024	0.0669579	0.0276372	5.86969	0.015	MISS_CADD25	MAF_01	185
ENST00000430490	7	76461676	76505995	ENSG00000091073	NM_001102594.3	2641	DTX2	TRUE	protein_coding	1869	0.000744395	7.69115	0.0055	-0.0541475	0.0223112	5.88996	0.015	PTV	MAF_01	284
ENST00000378295	1	3652516	3736201	ENSG00000078900	NM_005427.4	5192	TP73	TRUE	protein_coding	1911	0.00174042	4.80127	0.028	0.035077	0.0145976	5.77408	0.016	DMG	MAF_01	664
ENST00000430580	1	16562319	16613562	ENSG00000219481		5932	NBPF1	TRUE	protein_coding	3420	0.000906903	6.08904	0.014	0.0486626	0.0202057	5.8002	0.016	DMG	MAF_01	346
ENST00000430580	1	16562319	16613562	ENSG00000219481		5932	NBPF1	TRUE	protein_coding	3420	0.000906903	6.08904	0.014	0.0486626	0.0202057	5.8002	0.016	PTV	MAF_01	346
ENST00000310256	1	230978981	231000733	ENSG00000173409	NM_022786.3	1428	ARV1	TRUE	protein_coding	816	0.00114805	6.15256	0.013	0.0433435	0.0179706	5.8173	0.016	PTV	MAF_01	438
ENST00000397146	10	7559270	7666998	ENSG00000123243	NM_030569.7	6716	ITIH5	TRUE	protein_coding	2829	0.000749637	7.30294	0.0069	0.0538443	0.0222578	5.85212	0.016	PTV	MAF_01	286
ENST00000371205	10	95711779	95877266	ENSG00000138185	NM_001776.6	12493	ENTPD1	TRUE	protein_coding	1533	0.000518979	5.87165	0.015	0.064407	0.0267458	5.79904	0.016	DMG	MAF_01	198
ENST00000532411	11	5967177	5968494	ENSG00000188691	NM_001146033.1	942	OR56A5	TRUE	protein_coding	942	0.000154645	5.06142	0.024	-0.117552	0.0489417	5.76906	0.016	DMG	MAF_01	59
ENST00000270176	11	65525077	65538704	ENSG00000142186	NM_020680.4	2636	SCYL1	TRUE	protein_coding	2427	0.00188982	4.79268	0.029	-0.0337955	0.0140351	5.79815	0.016	DMG	MAF_01	721
ENST00000533244	11	66593153	66606019	ENSG00000173992	NM_005125.2	1066	CCS	TRUE	protein_coding	825	0.000458694	8.16636	0.0043	0.0683406	0.0284245	5.7806	0.016	PTV	MAF_01	175
ENST00000298527	12	9985642	10013424	ENSG00000165682		952	CLEC1B	TRUE	protein_coding	690	0.00030667	4.69408	0.03	0.0836472	0.0347481	5.79483	0.016	DMG	MAF_01	117
ENST00000313698	12	111686053	111757107	ENSG00000111271	NM_025247.6	4006	ACAD10	TRUE	protein_coding	3180	0.00121882	6.22411	0.013	0.0421051	0.0174567	5.81763	0.016	PTV	MAF_01	465
ENST00000202917	12	112905856	112933219	ENSG00000089127	NM_016816.4	1631	OAS1	TRUE	protein_coding	1203	0.00132366	6.23044	0.013	-0.0402345	0.0167442	5.77391	0.016	DMG	MAF_01	505
ENST00000557342	14	77708071	77761104	ENSG00000119705	NM_031210.6	376	SLIRP	TRUE	protein_coding	330	0.000629066	7.5569	0.006	0.0585935	0.0242886	5.8196	0.016	MISS_CADD25	MAF_01	240
ENST00000305428	15	79432336	79472304	ENSG00000169330	NM_015206.3	6926	MINAR1	TRUE	protein_coding	2751	0.00033026	6.49024	0.011	0.0804073	0.0335239	5.75284	0.016	PTV	MAF_01	126
ENST00000382745	16	1444934	1475084	ENSG00000103249	NM_001287.6	4168	CLCN7	TRUE	protein_coding	2418	0.00132628	5.80088	0.016	0.0404417	0.016742	5.83505	0.016	MISS_CADD25	MAF_01	506
ENST00000270570	17	19495385	19579034	ENSG00000142494	NM_018242.3	3280	SLC47A1	TRUE	protein_coding	1713	0.000180856	6.84465	0.0089	-0.108931	0.0452726	5.78936	0.016	PTV	MAF_01	69
ENST00000253799	17	42844580	42850707	ENSG00000131480	NM_009590.4	2677	AOC2	TRUE	protein_coding	2271	0.000935736	6.12213	0.013	-0.0478679	0.0199197	5.77462	0.016	MISS_CADD25	MAF_01	357
ENST00000262613	17	74748628	74769353	ENSG00000109062	NM_004252.5	1993	SLC9A3R1	TRUE	protein_coding	1077	0.00115591	6.20134	0.013	0.0432615	0.0179262	5.82407	0.016	DMG	MAF_01	441
ENST00000254528	18	2847006	2916003	ENSG00000132205	NM_032048.3	5944	EMILIN2	TRUE	protein_coding	3162	0.00257917	4.8261	0.028	0.02901	0.0120171	5.8277	0.016	MISS_CADD25	MAF_01	984
ENST00000588072	18	11882622	11908366	ENSG00000154889	NM_023075.6	3330	MPPE1	TRUE	protein_coding	1191	0.000191341	3.46185	0.063	0.106342	0.0440098	5.8386	0.016	PTV	MAF_01	73
ENST00000587834	18	59139866	59158832	ENSG00000166562	NM_033280.4	791	SEC11C	TRUE	protein_coding	579	0.000277837	5.85773	0.016	0.0883491	0.0365249	5.85095	0.016	DMG	MAF_01	106
ENST00000300976	19	18637025	18671721	ENSG00000167487	NM_018316.3	4351	KLHL26	TRUE	protein_coding	1848	0.000178235	6.97922	0.0082	0.109691	0.0456241	5.78035	0.016	PTV	MAF_01	68
ENST00000326441	19	56810077	56840728	ENSG00000198300	NM_006210.3	8754	PEG3	TRUE	protein_coding	4767	0.00191079	7.84202	0.0051	-0.0334889	0.0139576	5.75677	0.016	DMG	MAF_01	729
ENST00000326441	19	56810077	56840728	ENSG00000198300	NM_006210.3	8754	PEG3	TRUE	protein_coding	4767	0.00186623	7.69207	0.0055	-0.033991	0.0141224	5.79307	0.016	MISS_CADD25	MAF_01	712
ENST00000303077	2	45005182	45009452	ENSG00000170577	NM_016932.5	2206	SIX2	TRUE	protein_coding	876	0.000469178	5.69864	0.017	-0.0676142	0.0280937	5.7924	0.016	MISS_CADD25	MAF_01	179
ENST00000337227	20	18486540	18497225	ENSG00000089050	NM_006606.3	3843	RBBP9	TRUE	protein_coding	561	0.00118474	4.60154	0.032	-0.0426631	0.0177112	5.80242	0.016	MISS_CADD25	MAF_01	452
ENST00000359271	20	46709649	46736347	ENSG00000197496	NM_030777.4	4227	SLC2A10	TRUE	protein_coding	1626	0.000728668	5.70633	0.017	-0.0543398	0.0225748	5.79415	0.016	MISS_CADD25	MAF_01	278
ENST00000498707	3	64515654	64688000	ENSG00000163638	NM_182920.2	7624	ADAMTS9	TRUE	protein_coding	5808	0.00332094	5.36197	0.021	-0.0255063	0.0105847	5.80684	0.016	MISS_CADD25	MAF_01	1267
ENST00000295619	3	71771655	71785206	ENSG00000163421	NM_001126128.2	1555	PROK2	TRUE	protein_coding	390	0.00120047	5.97418	0.015	-0.0423439	0.0175672	5.81001	0.016	DMG	MAF_01	458
ENST00000254803	4	70688532	70690551	ENSG00000132467	NM_020368.3	2020	UTP3	TRUE	protein_coding	1440	0.000671004	5.91736	0.015	-0.0568288	0.02352	5.83798	0.016	DMG	MAF_01	256
ENST00000399132	4	108808725	109302752	ENSG00000188517	NM_198721.4	7713	COL25A1	TRUE	protein_coding	1965	0.00104582	4.69329	0.03	-0.045455	0.0188472	5.81659	0.016	DMG	MAF_01	399
ENST00000306846	5	43526267	43557758	ENSG00000172239	NM_006451.5	2780	PAIP1	TRUE	protein_coding	1440	0.000170372	4.8177	0.028	0.111977	0.0466472	5.76244	0.016	PTV	MAF_01	65
ENST00000239446	5	141192353	141195647	ENSG00000120324	NM_018930.4	3295	PCDHB10	TRUE	protein_coding	2403	0.000301427	4.7621	0.029	-0.0845172	0.0350749	5.80627	0.016	PTV	MAF_01	115
ENST00000376296	6	30983718	30989903	ENSG00000204544	NM_001010909.5	3651	MUC21	TRUE	protein_coding	1701	0.000230658	7.10347	0.0077	0.0965072	0.0400636	5.80256	0.016	DMG	MAF_01	88
ENST00000488034	6	33416442	33418317	ENSG00000112514	NM_001014840.2	855	CUTA	TRUE	protein_coding	540	0.000689351	5.15608	0.023	0.055755	0.0231894	5.78081	0.016	MISS_CADD25	MAF_01	263
ENST00000229903	6	39104063	39115186	ENSG00000112167	NM_018322.3	2018	SAYSD1	TRUE	protein_coding	552	0.000290943	4.75626	0.029	-0.0856086	0.035674	5.75877	0.016	MISS_CADD25	MAF_01	111
ENST00000521654	6	124962437	125092633	ENSG00000146373	NM_001286398.3	11433	RNF217	TRUE	protein_coding	1629	0.000838755	4.31912	0.038	0.0505873	0.0210214	5.79107	0.016	DMG	MAF_01	320
ENST00000237283	6	143422832	143450695	ENSG00000189007	NM_182503.3	6244	ADAT2	TRUE	protein_coding	576	0.000542569	5.68216	0.017	-0.0628278	0.0261299	5.78132	0.016	MISS_CADD25	MAF_01	207
ENST00000408955	7	143935233	143936186	ENSG00000221910	NM_001004685.1	954	OR2F2	TRUE	protein_coding	954	0.000254248	4.92235	0.027	0.0918682	0.0381582	5.79635	0.016	PTV	MAF_01	97
ENST00000371974	9	133351758	133356676	ENSG00000148290	NM_003172.4	1092	SURF1	TRUE	protein_coding	903	0.00181643	3.57478	0.059	-0.0343601	0.0143115	5.7642	0.016	DMG	MAF_01	693
ENST00000358701	9	136206333	136245812	ENSG00000165661	NM_181701.4	4501	QSOX2	TRUE	protein_coding	2097	0.00125813	4.71493	0.03	-0.0413306	0.0171869	5.78289	0.016	DMG	MAF_01	480
ENST00000375120	1	19882395	19912945	ENSG00000169914	NM_015207.2	6515	OTUD3	TRUE	protein_coding	1197	0.00105631	5.38963	0.02	0.0448668	0.0187246	5.74151	0.017	DMG	MAF_01	403
ENST00000370001	1	108815898	108963484	ENSG00000162641	NM_152763.5	3050	AKNAD1	TRUE	protein_coding	2511	0.000348607	5.91216	0.015	0.0774244	0.0325805	5.6473	0.017	PTV	MAF_01	133
ENST00000355485	1	115641970	115698224	ENSG00000173218	NM_138959.3	8671	VANGL1	TRUE	protein_coding	1575	0.00169586	6.19492	0.013	-0.0354061	0.0147878	5.73252	0.017	DMG	MAF_01	647
ENST00000535420	1	155002630	155018522	ENSG00000160685		3777	ZBTB7B	TRUE	protein_coding	1620	0.000466557	6.00293	0.014	0.0674968	0.0281637	5.74363	0.017	MISS_CADD25	MAF_01	178
ENST00000380419	10	5393101	5404828	ENSG00000178462	NM_024803.3	1793	TUBAL3	TRUE	protein_coding	1341	0.000440346	5.39627	0.02	-0.0695169	0.0290334	5.73305	0.017	PTV	MAF_01	168
ENST00000394957	10	71747556	71773520	ENSG00000107738	NM_022153.2	4714	VSIR	TRUE	protein_coding	936	0.000623824	5.3292	0.021	0.0584781	0.0243969	5.74534	0.017	MISS_CADD25	MAF_01	238
ENST00000370992	10	97356358	97426076	ENSG00000052749	NM_015179.4	4396	RRP12	TRUE	protein_coding	3894	0.00332094	5.50959	0.019	-0.025207	0.0106028	5.65197	0.017	DMG	MAF_01	1267
ENST00000370992	10	97356358	97426076	ENSG00000052749	NM_015179.4	4396	RRP12	TRUE	protein_coding	3894	0.00285439	5.98186	0.014	-0.0272486	0.0114311	5.68213	0.017	MISS_CADD25	MAF_01	1089
ENST00000522781	10	127135426	127196591	ENSG00000188916	NM_001039762.3	4836	INSYN2A	TRUE	protein_coding	1440	0.00171945	6.03354	0.014	0.0351809	0.0147135	5.71719	0.017	DMG	MAF_01	656
ENST00000392533	12	118149801	118372907	ENSG00000135090	NM_016281.4	4346	TAOK3	TRUE	protein_coding	2697	0.000650035	4.15767	0.041	-0.0569069	0.0238765	5.68054	0.017	MISS_CADD25	MAF_01	248
ENST00000397990	14	20684177	20698971	ENSG00000214274	NM_001097577.3	748	ANG	TRUE	protein_coding	444	0.00014154	4.69156	0.03	-0.122106	0.0511827	5.6915	0.017	PTV	MAF_01	54
ENST00000423312	14	104138587	104180894	ENSG00000066735	NM_015656.2	6889	KIF26A	TRUE	protein_coding	5649	0.000138919	5.39083	0.02	-0.123401	0.0516574	5.70652	0.017	PTV	MAF_01	53
ENST00000638704	15	63597353	63602428	ENSG00000197361	NM_001367807.1	904	FBXL22	TRUE	protein_coding	696	0.000196583	5.25694	0.022	0.10393	0.0434455	5.7226	0.017	PTV	MAF_01	75
ENST00000382745	16	1444934	1475084	ENSG00000103249	NM_001287.6	4168	CLCN7	TRUE	protein_coding	2418	0.00141278	5.63144	0.018	0.0388223	0.0162226	5.72696	0.017	DMG	MAF_01	539
ENST00000343516	16	2177180	2196605	ENSG00000167971	NM_020764.4	5839	CASKIN1	TRUE	protein_coding	4296	0.00297758	7.08064	0.0078	-0.0267627	0.0111925	5.7175	0.017	MISS_CADD25	MAF_01	1136
ENST00000562631	16	57610652	57665580	ENSG00000205336	NM_201525.4	4257	ADGRG1	TRUE	protein_coding	2064	0.000888556	4.88903	0.027	-0.0488236	0.0204458	5.70232	0.017	MISS_CADD25	MAF_01	339
ENST00000437139	17	8172457	8176399	ENSG00000179029	NM_183065.4	2263	TMEM107	TRUE	protein_coding	423	0.000175614	6.13993	0.013	0.10996	0.0459432	5.72836	0.017	DMG	MAF_01	67
ENST00000395511	17	21123364	21193265	ENSG00000109016		2175	DHRS7B	TRUE	protein_coding	978	0.000778469	5.19225	0.023	-0.0523363	0.0218351	5.74507	0.017	MISS_CADD25	MAF_01	297
ENST00000580155	17	79089345	79516148	ENSG00000167281		1519	RBFOX3	TRUE	protein_coding	939	0.00104582	5.95881	0.015	0.0448725	0.0188435	5.67068	0.017	MISS_CADD25	MAF_01	399
ENST00000252288	19	1397026	1401570	ENSG00000130005	NM_000156.6	1110	GAMT	TRUE	protein_coding	711	0.00111397	5.59523	0.018	0.0435752	0.0182679	5.68986	0.017	DMG	MAF_01	425
ENST00000214869	19	10832067	10836318	ENSG00000099203	NM_006858.4	1633	TMED1	TRUE	protein_coding	684	0.000463936	5.4005	0.02	-0.0675817	0.0282867	5.70813	0.017	DMG	MAF_01	177
ENST00000234256	2	64988477	65023865	ENSG00000115902	NM_003038.5	4563	SLC1A4	TRUE	protein_coding	1599	0.00158577	7.55691	0.006	-0.0366478	0.0153004	5.7371	0.017	DMG	MAF_01	605
ENST00000377938	2	68974573	68980980	ENSG00000169605	NM_019617.4	753	GKN1	TRUE	protein_coding	558	0.000172993	6.13506	0.013	0.110482	0.0462511	5.7061	0.017	DMG	MAF_01	66
ENST00000281828	2	222566899	222656092	ENSG00000116120	NM_005687.5	6761	FARSB	TRUE	protein_coding	1770	0.00139705	5.28967	0.021	0.0389375	0.0162959	5.70928	0.017	DMG	MAF_01	533
ENST00000234038	2	241149576	241183652	ENSG00000115685	NM_002712.3	1941	PPP1R7	TRUE	protein_coding	1083	0.00128696	4.55146	0.033	0.0404279	0.0169777	5.67027	0.017	DMG	MAF_01	491
ENST00000278980	20	32702699	32743467	ENSG00000149600	NM_053041.3	1362	COMMD7	TRUE	protein_coding	603	0.0002359	6.09712	0.014	0.0943135	0.0396571	5.65595	0.017	PTV	MAF_01	90
ENST00000216218	22	40824535	40856639	ENSG00000100380	NM_003932.5	3212	ST13	TRUE	protein_coding	1110	0.00085186	5.55518	0.018	0.0496872	0.0208938	5.65525	0.017	DMG	MAF_01	325
ENST00000406902	22	46576012	46679790	ENSG00000075240	NM_015124.5	4500	GRAMD4	TRUE	protein_coding	1737	0.000518979	5.64105	0.018	-0.0636367	0.026759	5.65557	0.017	MISS_CADD25	MAF_01	198
ENST00000307465	4	75576496	75630716	ENSG00000138769	NM_001330724.2	4935	CDKL2	TRUE	protein_coding	1713	0.000317154	5.74735	0.017	-0.081785	0.0342005	5.71851	0.017	MISS_CADD25	MAF_01	121
ENST00000274008	4	122923070	123319433	ENSG00000145375	NM_145207.3	8116	SPATA5	TRUE	protein_coding	2682	0.00201563	5.28557	0.022	0.0325476	0.0135897	5.7361	0.017	DMG	MAF_01	769
ENST00000287936	5	75336329	75364001	ENSG00000113161	NM_000859.3	4530	HMGCR	TRUE	protein_coding	2667	0.000524222	4.96546	0.026	-0.0633074	0.0266025	5.66322	0.017	DMG	MAF_01	200
ENST00000359611	6	27892699	27893185	ENSG00000278677	NM_003514.2	487	H2AC17	TRUE	protein_coding	393	0.000225415	6.02648	0.014	0.0967413	0.0405248	5.69877	0.017	MISS_CADD25	MAF_01	86
ENST00000388752	6	43054029	43059438	ENSG00000112651	NM_015950.5	1216	MRPL2	TRUE	protein_coding	918	0.00282818	4.54198	0.033	0.0274334	0.0114723	5.71815	0.017	DMG	MAF_01	1079
ENST00000340413	6	149724315	149749665	ENSG00000120253	NM_198887.3	3831	NUP43	TRUE	protein_coding	1143	0.000393166	4.81651	0.028	0.0733642	0.03069	5.71445	0.017	MISS_CADD25	MAF_01	150
ENST00000258774	7	47963288	47979615	ENSG00000136273	NM_004507.4	3007	HUS1	TRUE	protein_coding	843	0.00141016	5.53322	0.019	-0.0386686	0.0162205	5.68312	0.017	DMG	MAF_01	538
ENST00000456397	8	38988808	38996824	ENSG00000169490	NM_078473.3	3239	TM2D2	TRUE	protein_coding	645	0.000702457	5.0519	0.025	0.0550768	0.0229906	5.739	0.017	MISS_CADD25	MAF_01	268
ENST00000376718	9	76611376	76906114	ENSG00000106772	NM_015225.3	12612	PRUNE2	TRUE	protein_coding	9267	0.00144947	6.6491	0.0099	0.038326	0.0160158	5.72648	0.017	PTV	MAF_01	553
ENST00000259400	9	99906654	99974534	ENSG00000136874	NM_017919.3	6885	STX17	TRUE	protein_coding	909	0.000406272	5.19676	0.023	-0.0722625	0.0302191	5.71824	0.017	MISS_CADD25	MAF_01	155
ENST00000378962	X	30558809	30577766	ENSG00000120280	NM_025159.3	1792	TASL	TRUE	protein_coding	906	0.000327639	5.43412	0.02	0.0802618	0.0336719	5.68175	0.017	DMG	MAF_01	125
ENST00000378962	X	30558809	30577766	ENSG00000120280	NM_025159.3	1792	TASL	TRUE	protein_coding	906	0.000327639	5.43412	0.02	0.0802618	0.0336719	5.68175	0.017	MISS_CADD25	MAF_01	125
ENST00000376936	1	11066618	11099869	ENSG00000171824	NM_001001998.3	2796	EXOSC10	TRUE	protein_coding	2658	0.00035385	5.6826	0.017	-0.0764507	0.0323292	5.59209	0.018	PTV	MAF_01	135
ENST00000359600	1	45016399	45306209	ENSG00000162415	NM_020883.2	5868	ZSWIM5	TRUE	protein_coding	3558	0.00192389	4.56797	0.033	0.0327582	0.0138869	5.56457	0.018	MISS_CADD25	MAF_01	734
ENST00000370298	1	93079235	93139079	ENSG00000143033	NM_007358.4	4075	MTF2	TRUE	protein_coding	1782	0.000207068	5.85249	0.016	-0.0999461	0.0422538	5.59501	0.018	DMG	MAF_01	79
ENST00000439741	1	149928651	149936879	ENSG00000014914	NM_001145862.2	2840	MTMR11	TRUE	protein_coding	2130	0.00134987	6.62174	0.01	-0.0392898	0.0165694	5.62269	0.018	MISS_CADD25	MAF_01	515
ENST00000676972	1	161197104	161214723	ENSG00000158864	NM_001377299.1	1613	NDUFS2	TRUE	protein_coding	1392	0.00126337	4.56941	0.033	-0.0405349	0.0171256	5.60227	0.018	DMG	MAF_01	482
ENST00000367415	1	196943738	196959622	ENSG00000080910	NM_005666.4	1498	CFHR2	TRUE	protein_coding	813	0.000411514	6.13268	0.013	0.0706338	0.0299818	5.5502	0.018	PTV	MAF_01	157
ENST00000608999	1	202348699	202592706	ENSG00000077157	NM_002481.4	15244	PPP1R12B	TRUE	protein_coding	2949	0.00187671	5.06921	0.024	-0.0331511	0.014061	5.55861	0.018	MISS_CADD25	MAF_01	716
ENST00000620438	1	228458107	228460470	ENSG00000196890		2364	H2BU1	TRUE	protein_coding	381	0.000445588	5.03897	0.025	0.068357	0.0288151	5.62762	0.018	PTV	MAF_01	170
ENST00000300747	11	4598672	4608231	ENSG00000167333	NM_018073.8	3324	TRIM68	TRUE	protein_coding	1458	0.000532085	5.74053	0.017	0.0622614	0.0263935	5.56472	0.018	MISS_CADD25	MAF_01	203
ENST00000257245	11	57528464	57530803	ENSG00000134809	NM_012456.3	668	TIMM10	TRUE	protein_coding	273	0.000201825	5.73048	0.017	-0.100916	0.0428419	5.5486	0.018	DMG	MAF_01	77
ENST00000360905	12	990509	1495933	ENSG00000082805	NM_178040.4	9308	ERC1	TRUE	protein_coding	3351	0.000157266	4.81499	0.028	-0.114724	0.0485179	5.59118	0.018	PTV	MAF_01	60
ENST00000420353	12	53507856	53626410	ENSG00000170653	NM_006856.3	6660	ATF7	TRUE	protein_coding	1452	0.000566159	4.6987	0.03	-0.0603236	0.0255818	5.5605	0.018	MISS_CADD25	MAF_01	216
ENST00000380152	13	32315086	32400268	ENSG00000139618	NM_000059.4	11954	BRCA2	TRUE	protein_coding	10257	0.00404175	4.27481	0.039	-0.0227366	0.00961713	5.58935	0.018	MISS_CADD25	MAF_01	1542
ENST00000377067	13	91398621	92873682	ENSG00000179399	NM_004466.6	2943	GPC5	TRUE	protein_coding	1719	0.000773227	5.40043	0.02	0.0516512	0.0219148	5.55502	0.018	MISS_CADD25	MAF_01	295
ENST00000652225	13	102845831	102875995	ENSG00000134899	NM_000123.4	3888	ERCC5	TRUE	protein_coding	3561	0.000524222	5.20279	0.023	0.0628053	0.026611	5.57019	0.018	PTV	MAF_01	200
ENST00000298288	14	49598761	49614672	ENSG00000165501	NM_152329.4	1502	LRR1	TRUE	protein_coding	1245	0.000812544	5.66335	0.017	-0.0506697	0.0213738	5.61997	0.018	PTV	MAF_01	310
ENST00000557649	14	104579764	104590515	ENSG00000184601	NM_001008404.3	2471	C14orf180	TRUE	protein_coding	483	0.000183478	4.27246	0.039	0.106453	0.0449578	5.60663	0.018	DMG	MAF_01	70
ENST00000336418	15	89830599	89894638	ENSG00000157823	NM_005829.5	5543	AP3S2	TRUE	protein_coding	582	0.000631687	6.64247	0.01	-0.0573519	0.0242466	5.59492	0.018	DMG	MAF_01	241
ENST00000304735	16	4371848	4383538	ENSG00000168140	NM_138440.3	2816	VASN	TRUE	protein_coding	2022	0.000584507	5.04846	0.025	-0.0594662	0.0251993	5.56885	0.018	DMG	MAF_01	223
ENST00000396368	16	15594387	15643154	ENSG00000166783	NM_014647.4	7730	MARF1	TRUE	protein_coding	5229	0.00243239	5.70029	0.017	-0.0293323	0.0123767	5.61673	0.018	MISS_CADD25	MAF_01	928
ENST00000269299	17	7173431	7179564	ENSG00000141505	NM_001671.5	1310	ASGR1	TRUE	protein_coding	876	0.00025949	4.974	0.026	-0.0893955	0.037799	5.59335	0.018	PTV	MAF_01	99
ENST00000399398	17	8390704	8397826	ENSG00000189051		3062	RNF222	TRUE	protein_coding	663	0.000275216	5.41682	0.02	-0.0866959	0.0367068	5.57832	0.018	MISS_CADD25	MAF_01	105
ENST00000591446	19	1248553	1259143	ENSG00000167470		3243	MIDN	TRUE	protein_coding	1407	0.00199204	4.78107	0.029	-0.032221	0.0136745	5.55208	0.018	MISS_CADD25	MAF_01	760
ENST00000296099	2	27307400	27308445	ENSG00000163794	NM_003353.4	795	UCN	TRUE	protein_coding	375	0.00018872	4.53524	0.033	-0.10461	0.0442986	5.57653	0.018	MISS_CADD25	MAF_01	72
ENST00000377566	2	74497517	74503316	ENSG00000179528	NM_001282430.2	1073	LBX2	TRUE	protein_coding	597	0.000940978	6.15674	0.013	0.0471157	0.0198469	5.63569	0.018	DMG	MAF_01	359
ENST00000354764	2	196833004	196927796	ENSG00000197121	NM_024989.4	11090	PGAP1	TRUE	protein_coding	2769	0.00167751	4.81294	0.028	0.0351077	0.0148766	5.56924	0.018	DMG	MAF_01	640
ENST00000263116	22	23145366	23165663	ENSG00000100228	NM_004914.5	4990	RAB36	TRUE	protein_coding	804	0.00121357	6.00968	0.014	-0.0413906	0.0175115	5.58669	0.018	DMG	MAF_01	463
ENST00000216218	22	40824535	40856639	ENSG00000100380	NM_003932.5	3212	ST13	TRUE	protein_coding	1110	0.00080468	5.47303	0.019	0.050902	0.0214969	5.6068	0.018	MISS_CADD25	MAF_01	307
ENST00000311180	3	57556274	57566848	ENSG00000174840	NM_177966.7	8780	PDE12	TRUE	protein_coding	1830	0.000343365	5.32809	0.021	-0.0778672	0.0328253	5.62719	0.018	MISS_CADD25	MAF_01	131
ENST00000393434	3	126103562	126197994	ENSG00000144908	NM_012190.4	3064	ALDH1L1	TRUE	protein_coding	2709	0.000553054	7.49344	0.0062	0.0611461	0.0258637	5.5893	0.018	PTV	MAF_01	211
ENST00000340171	3	155762617	155806278	ENSG00000174928	NM_001308229.2	1811	C3orf33	TRUE	protein_coding	885	0.000458694	6.7642	0.0093	0.0669743	0.0283972	5.56243	0.018	DMG	MAF_01	175
ENST00000334444	3	183919934	184017939	ENSG00000114770	NM_005688.4	5790	ABCC5	TRUE	protein_coding	4314	0.00173779	5.76647	0.016	-0.03467	0.014609	5.63202	0.018	DMG	MAF_01	663
ENST00000438480	4	3244369	3271738	ENSG00000188981	NM_001042690.2	1549	MSANTD1	TRUE	protein_coding	837	0.00122668	5.29254	0.021	0.0411424	0.0174067	5.58657	0.018	DMG	MAF_01	468
ENST00000397080	5	43444252	43483893	ENSG00000151881	NM_022483.5	2736	TMEM267	TRUE	protein_coding	648	0.000610718	5.66971	0.017	0.0581296	0.0246516	5.56037	0.018	DMG	MAF_01	233
ENST00000230461	6	75252924	75284948	ENSG00000112697	NM_018247.4	4418	TMEM30A	TRUE	protein_coding	1086	0.000364334	4.9257	0.026	-0.0755189	0.0318826	5.61052	0.018	MISS_CADD25	MAF_01	139
ENST00000288607	7	1567332	1571005	ENSG00000157778	NM_032302.4	1428	PSMG3	TRUE	protein_coding	369	0.000170372	5.37045	0.02	0.109978	0.0466086	5.56773	0.018	MISS_CADD25	MAF_01	65
ENST00000416283	7	77798792	77957503	ENSG00000006576		5198	PHTF2	TRUE	protein_coding	2358	0.000823028	5.67114	0.017	-0.0501243	0.0212198	5.57974	0.018	DMG	MAF_01	314
ENST00000518156	7	97005553	97011040	ENSG00000006377	NM_005222.4	2300	DLX6	TRUE	protein_coding	882	0.000144161	5.35782	0.021	-0.12001	0.0506667	5.61033	0.018	DMG	MAF_01	55
ENST00000265433	8	89933331	90003228	ENSG00000104320	NM_002485.5	4622	NBN	TRUE	protein_coding	2265	0.00201825	5.11084	0.024	0.0320653	0.0135809	5.57458	0.018	DMG	MAF_01	770
ENST00000684634	8	123644442	123653801	ENSG00000175946	NM_001081675.3	3260	KLHL38	TRUE	protein_coding	1746	0.000508495	4.85416	0.028	0.0639448	0.0270152	5.60267	0.018	PTV	MAF_01	194
ENST00000377960	9	36136536	36163913	ENSG00000122694	NM_022343.4	1895	GLIPR2	TRUE	protein_coding	465	0.0002359	5.14109	0.023	0.0934633	0.0396494	5.5566	0.018	PTV	MAF_01	90
ENST00000374227	9	113038377	113056759	ENSG00000136866	NM_003408.3	6277	ZFP37	TRUE	protein_coding	1893	0.00123454	5.36486	0.021	-0.0410593	0.017349	5.60113	0.018	DMG	MAF_01	471
ENST00000339381	1	1331280	1335314	ENSG00000169962	NM_152228.3	3475	TAS1R3	TRUE	protein_coding	2559	0.00164343	5.20959	0.022	0.0351536	0.0150202	5.47761	0.019	MISS_CADD25	MAF_01	627
ENST00000608999	1	202348699	202592706	ENSG00000077157	NM_002481.4	15244	PPP1R12B	TRUE	protein_coding	2949	0.00207592	4.97712	0.026	-0.031474	0.0133718	5.54021	0.019	DMG	MAF_01	792
ENST00000366570	1	237877864	237890922	ENSG00000116996	NM_021186.5	1928	ZP4	TRUE	protein_coding	1623	0.00133152	5.92917	0.015	0.0392667	0.0166838	5.53934	0.019	DMG	MAF_01	508
ENST00000278100	10	125823546	125853695	ENSG00000107949	NM_078468.3	1234	BCCIP	TRUE	protein_coding	945	0.000204446	5.25942	0.022	0.100038	0.0425962	5.51558	0.019	MISS_CADD25	MAF_01	78
ENST00000382409	11	644233	707118	ENSG00000177030	NM_021008.4	2190	DEAF1	TRUE	protein_coding	1698	0.00061596	5.40862	0.02	0.0575219	0.0245331	5.49743	0.019	MISS_CADD25	MAF_01	235
ENST00000270176	11	65525077	65538704	ENSG00000142186	NM_020680.4	2636	SCYL1	TRUE	protein_coding	2427	0.00167751	4.66359	0.031	-0.0349538	0.0148939	5.50772	0.019	MISS_CADD25	MAF_01	640
ENST00000260302	11	102942995	102955732	ENSG00000137745	NM_002427.4	2714	MMP13	TRUE	protein_coding	1416	0.00100651	5.19719	0.023	-0.0451694	0.0191991	5.53515	0.019	MISS_CADD25	MAF_01	384
ENST00000278590	11	110093392	110171841	ENSG00000149289	NM_033390.2	8776	ZC3H12C	TRUE	protein_coding	2652	0.00112183	4.57302	0.032	-0.0427173	0.0181901	5.5149	0.019	MISS_CADD25	MAF_01	428
ENST00000332782	12	57243453	57251188	ENSG00000185482	NM_145064.3	1645	STAC3	TRUE	protein_coding	1095	0.000823028	4.87304	0.027	0.0498354	0.0212243	5.51327	0.019	MISS_CADD25	MAF_01	314
ENST00000298351	14	77116568	77259495	ENSG00000165548	NM_020431.4	5363	TMEM63C	TRUE	protein_coding	2421	0.000925251	5.99112	0.014	-0.0468487	0.0200319	5.46955	0.019	DMG	MAF_01	353
ENST00000605997	14	92116122	92121917	ENSG00000183648	NM_004545.4	317	NDUFB1	TRUE	protein_coding	177	0.00116639	5.28974	0.021	-0.0418727	0.0178455	5.50562	0.019	DMG	MAF_01	445
ENST00000557640	14	103940426	103942561	ENSG00000227729	NM_001257268.2	1422	RD3L	TRUE	protein_coding	597	0.000463936	6.09182	0.014	-0.066415	0.0282766	5.51667	0.019	DMG	MAF_01	177
ENST00000389834	15	42210447	42273584	ENSG00000103978	NM_015497.5	2964	TMEM87A	TRUE	protein_coding	1668	0.00100913	5.55939	0.018	-0.0449487	0.0191931	5.48458	0.019	MISS_CADD25	MAF_01	385
ENST00000304372	16	67289428	67326760	ENSG00000168676	NM_001100915.3	2952	KCTD19	TRUE	protein_coding	2781	0.000891177	6.59407	0.01	0.0478299	0.020416	5.48855	0.019	PTV	MAF_01	340
ENST00000651974	17	45023340	45061109	ENSG00000172992	NM_001288655.2	2171	DCAKD	TRUE	protein_coding	696	0.00141802	5.89892	0.015	0.0379348	0.0161905	5.48977	0.019	MISS_CADD25	MAF_01	541
ENST00000262613	17	74748628	74769353	ENSG00000109062	NM_004252.5	1993	SLC9A3R1	TRUE	protein_coding	1077	0.00028308	5.83089	0.016	0.0846413	0.0361951	5.46847	0.019	PTV	MAF_01	108
ENST00000252599	19	17555649	17583162	ENSG00000130309	NM_024656.4	3647	COLGALT1	TRUE	protein_coding	1869	0.00248219	6.63295	0.01	0.0288146	0.0122536	5.52968	0.019	MISS_CADD25	MAF_01	947
ENST00000252891	19	40665905	40690972	ENSG00000105245	NM_004756.5	3561	NUMBL	TRUE	protein_coding	1830	0.000741774	5.71026	0.017	-0.0526081	0.0223755	5.52788	0.019	DMG	MAF_01	283
ENST00000161559	19	42507304	42561234	ENSG00000079385	NM_001712.5	3491	CEACAM1	TRUE	protein_coding	1581	0.000138919	5.01597	0.025	0.121657	0.0516731	5.54297	0.019	DMG	MAF_01	53
ENST00000252483	19	44846175	44889223	ENSG00000130202	NM_001042724.2	2690	NECTIN2	TRUE	protein_coding	1617	0.000836134	5.73577	0.017	-0.0493994	0.0210791	5.49212	0.019	MISS_CADD25	MAF_01	319
ENST00000291890	19	54906148	54916140	ENSG00000189430	NM_004829.7	1157	NCR1	TRUE	protein_coding	915	0.000144161	5.69352	0.017	-0.1192	0.0507301	5.52103	0.019	PTV	MAF_01	55
ENST00000263095	19	57191500	57222846	ENSG00000083844	NM_003417.5	12163	ZNF264	TRUE	protein_coding	1884	0.00014154	4.85459	0.028	-0.120515	0.0511924	5.54208	0.019	DMG	MAF_01	54
ENST00000259213	2	113022089	113052867	ENSG00000136696	NM_014438.5	1188	IL36B	TRUE	protein_coding	495	0.000579265	4.39669	0.036	-0.0591037	0.0252868	5.46313	0.019	PTV	MAF_01	221
ENST00000279027	20	46557823	46684467	ENSG00000158296	NM_022829.6	4041	SLC13A3	TRUE	protein_coding	1809	0.00133152	5.19625	0.023	-0.0391874	0.0167084	5.50076	0.019	DMG	MAF_01	508
ENST00000244061	20	49936336	49953885	ENSG00000124226	NM_018683.4	2447	RNF114	TRUE	protein_coding	687	0.000199204	4.95157	0.026	0.10097	0.0431481	5.47599	0.019	DMG	MAF_01	76
ENST00000684583	5	321714	438291	ENSG00000063438	NM_001377236.1	5661	AHRR	TRUE	protein_coding	2094	0.0009934	4.32788	0.037	-0.0454839	0.0193349	5.53394	0.019	MISS_CADD25	MAF_01	379
ENST00000382496	5	9035033	9546075	ENSG00000112902	NM_003966.3	11755	SEMA5A	TRUE	protein_coding	3225	0.00293302	6.25696	0.012	0.0263369	0.0112747	5.45662	0.019	DMG	MAF_01	1119
ENST00000259895	6	30908207	30914106	ENSG00000213780	NM_001517.5	1712	GTF2H4	TRUE	protein_coding	1389	0.000563538	4.58522	0.032	0.0600008	0.0256394	5.47645	0.019	MISS_CADD25	MAF_01	215
ENST00000323267	6	44126914	44155519	ENSG00000137216	NM_018426.3	3284	TMEM63B	TRUE	protein_coding	2499	0.000602855	4.87773	0.027	0.0582154	0.0247917	5.51395	0.019	MISS_CADD25	MAF_01	230
ENST00000244728	6	56056590	56394094	ENSG00000124749	NM_030820.4	4173	COL21A1	TRUE	protein_coding	2874	0.00417805	7.35972	0.0067	0.0222483	0.00945058	5.54213	0.019	DMG	MAF_01	1594
ENST00000244728	6	56056590	56394094	ENSG00000124749	NM_030820.4	4173	COL21A1	TRUE	protein_coding	2874	0.00317416	6.86485	0.0088	0.025355	0.0108313	5.47975	0.019	MISS_CADD25	MAF_01	1211
ENST00000222725	7	2512529	2529177	ENSG00000106003	NM_001040167.2	2445	LFNG	TRUE	protein_coding	1140	0.000597613	7.54506	0.006	-0.0585309	0.0248975	5.52661	0.019	DMG	MAF_01	228
ENST00000432176	7	22889371	23014130	ENSG00000122591	NM_032581.4	13178	FAM126A	TRUE	protein_coding	1566	0.000990779	4.30627	0.038	0.0453884	0.0193431	5.50601	0.019	DMG	MAF_01	378
ENST00000297373	7	56080283	56092996	ENSG00000164776	NM_006213.5	2074	PHKG1	TRUE	protein_coding	1164	0.00252413	4.92836	0.026	-0.0285328	0.0121385	5.52529	0.019	MISS_CADD25	MAF_01	963
ENST00000327442	7	99173572	99250075	ENSG00000185467	NM_001145715.3	1798	KPNA7	TRUE	protein_coding	1551	0.000684109	4.32868	0.037	0.0545262	0.023271	5.49011	0.019	PTV	MAF_01	261
ENST00000285930	7	134442356	134459284	ENSG00000085662	NM_001628.4	1361	AKR1B1	TRUE	protein_coding	951	0.000854481	4.41102	0.036	0.048968	0.0208269	5.52808	0.019	MISS_CADD25	MAF_01	326
ENST00000678616	8	67062417	67196778	ENSG00000104218	NM_001382391.1	4859	CSPP1	TRUE	protein_coding	3681	0.00250316	5.11599	0.024	-0.0286273	0.0122003	5.50584	0.019	DMG	MAF_01	955
ENST00000380548	9	17906563	18910950	ENSG00000178031	NM_001040272.6	7771	ADAMTSL1	TRUE	protein_coding	5289	0.000309291	5.15537	0.023	-0.0810694	0.03463	5.48037	0.019	PTV	MAF_01	118
ENST00000375315	9	94726699	95087159	ENSG00000148120	NM_001193329.3	3130	AOPEP	TRUE	protein_coding	2460	0.00223056	6.47133	0.011	0.030307	0.0129219	5.50091	0.019	MISS_CADD25	MAF_01	851
ENST00000456315	1	68474152	68497221	ENSG00000024526	NM_001114120.3	5299	DEPDC1	TRUE	protein_coding	2436	0.000296185	5.86133	0.015	0.0824239	0.0353333	5.44173	0.02	PTV	MAF_01	113
ENST00000397146	10	7559270	7666998	ENSG00000123243	NM_030569.7	6716	ITIH5	TRUE	protein_coding	2829	0.00417805	6.2435	0.012	0.0220109	0.00946118	5.41233	0.02	DMG	MAF_01	1594
ENST00000369221	10	116545931	116567855	ENSG00000175535	NM_000936.4	1483	PNLIP	TRUE	protein_coding	1398	0.000820407	4.11959	0.042	0.049584	0.0212778	5.43038	0.02	DMG	MAF_01	313
ENST00000528080	11	9280654	9314636	ENSG00000166471	NM_015012.4	3798	TMEM41B	TRUE	protein_coding	876	0.000146782	3.50892	0.061	-0.11698	0.0502332	5.42305	0.02	MISS_CADD25	MAF_01	56
ENST00000504148	11	112084800	112086798	ENSG00000150779	NM_012459.4	780	TIMM8B	TRUE	protein_coding	252	0.00033026	5.18015	0.023	0.0781166	0.0334981	5.43808	0.02	PTV	MAF_01	126
ENST00000682305	11	125094389	125111763	ENSG00000150433	NM_001258244.2	3805	TMEM218	TRUE	protein_coding	348	0.000228036	5.49069	0.019	0.0938747	0.0403115	5.42299	0.02	MISS_CADD25	MAF_01	87
ENST00000281182	11	134253548	134265855	ENSG00000151498	NM_014384.3	2176	ACAD8	TRUE	protein_coding	1248	0.00215455	4.83342	0.028	-0.0305664	0.0131387	5.4123	0.02	DMG	MAF_01	822
ENST00000546076	12	30926428	30996602	ENSG00000110900	NM_001370302.1	5506	TSPAN11	TRUE	protein_coding	762	0.000170372	5.15308	0.023	-0.108735	0.0466161	5.44088	0.02	PTV	MAF_01	65
ENST00000547026	12	48337180	48351414	ENSG00000167528	NM_001172681.2	7227	ZNF641	TRUE	protein_coding	1275	0.000136298	5.01608	0.025	0.121498	0.0521147	5.43519	0.02	DMG	MAF_01	52
ENST00000546378	12	53973126	53977643	ENSG00000123388	NM_014212.4	3261	HOXC11	TRUE	protein_coding	915	0.000178235	4.37124	0.037	-0.105685	0.045577	5.37692	0.02	PTV	MAF_01	68
ENST00000335449	15	51341655	51408005	ENSG00000186417	NM_181789.4	4932	GLDN	TRUE	protein_coding	1656	0.00108514	4.74217	0.029	0.0430879	0.0185091	5.41929	0.02	MISS_CADD25	MAF_01	414
ENST00000308508	15	75674322	75712848	ENSG00000173546	NM_001897.5	8290	CSPG4	TRUE	protein_coding	6969	0.00309029	4.45422	0.035	0.0255041	0.0109907	5.38478	0.02	DMG	MAF_01	1179
ENST00000563236	16	56865207	56915850	ENSG00000070915	NM_001126108.2	5540	SLC12A3	TRUE	protein_coding	3066	0.00614912	6.14861	0.013	0.0182325	0.00781387	5.44454	0.02	MISS_CADD25	MAF_01	2346
ENST00000333813	17	1279662	1300978	ENSG00000184811	NM_172367.3	3588	TRARG1	TRUE	protein_coding	534	0.000298806	5.7894	0.016	0.0818382	0.0352253	5.39761	0.02	DMG	MAF_01	114
ENST00000343998	18	74434775	74457944	ENSG00000187773	NM_001044369.3	3035	DIPK1C	TRUE	protein_coding	1260	0.00105893	5.70394	0.017	-0.0435714	0.0187268	5.41346	0.02	MISS_CADD25	MAF_01	404
ENST00000215574	19	531760	542092	ENSG00000099804	NM_004359.2	1418	CDC34	TRUE	protein_coding	711	0.000414135	5.72882	0.017	0.0695336	0.029936	5.39514	0.02	MISS_CADD25	MAF_01	158
ENST00000673675	19	15419978	15449956	ENSG00000011451	NM_001371589.1	8987	WIZ	TRUE	protein_coding	5670	0.00269188	6.56724	0.01	0.0273506	0.0117688	5.40093	0.02	MISS_CADD25	MAF_01	1027
ENST00000248076	19	16888999	16892606	ENSG00000127533	NM_003950.4	3334	F2RL3	TRUE	protein_coding	1158	0.000154645	5.82374	0.016	-0.114202	0.0489752	5.43748	0.02	PTV	MAF_01	59
ENST00000252575	19	19211958	19252233	ENSG00000130287	NM_004386.3	6402	NCAN	TRUE	protein_coding	3966	0.000167751	5.355	0.021	0.109823	0.0470249	5.45419	0.02	PTV	MAF_01	64
ENST00000339841	19	47994632	48025154	ENSG00000169393	NM_022142.5	1079	ELSPBP1	TRUE	protein_coding	672	0.000180856	6.06933	0.014	-0.105764	0.0452892	5.45368	0.02	PTV	MAF_01	69
ENST00000291715	19	51367098	51369003	ENSG00000160318	NM_152353.3	974	CLDND2	TRUE	protein_coding	504	0.000228036	5.59466	0.018	-0.0940907	0.0403344	5.44178	0.02	DMG	MAF_01	87
ENST00000291715	19	51367098	51369003	ENSG00000160318	NM_152353.3	974	CLDND2	TRUE	protein_coding	504	0.000138919	5.44034	0.02	-0.120302	0.0516723	5.42039	0.02	MISS_CADD25	MAF_01	53
ENST00000394053	2	74186172	74217565	ENSG00000065911	NM_006636.4	4403	MTHFD2	TRUE	protein_coding	1053	0.0011795	4.49922	0.034	0.0411711	0.0177308	5.39172	0.02	DMG	MAF_01	450
ENST00000287675	3	38496127	38542161	ENSG00000157036	NM_005107.4	3076	EXOG	TRUE	protein_coding	1107	0.000500632	5.19337	0.023	-0.0631969	0.027186	5.40383	0.02	PTV	MAF_01	191
ENST00000292303	3	46370854	46376206	ENSG00000160791		3450	CCR5	TRUE	protein_coding	1059	0.000419377	5.36527	0.021	0.0693255	0.0296985	5.44898	0.02	PTV	MAF_01	160
ENST00000359365	3	50329782	50340980	ENSG00000068028	NM_007182.5	1847	RASSF1	TRUE	protein_coding	1023	0.00162247	5.13431	0.023	-0.0352479	0.0151166	5.43701	0.02	MISS_CADD25	MAF_01	619
ENST00000232744	3	127672935	127680926	ENSG00000114626	NM_172027.3	1962	ABTB1	TRUE	protein_coding	1437	0.00236948	4.97726	0.026	0.0292291	0.0125183	5.45184	0.02	DMG	MAF_01	904
ENST00000409021	4	6026199	6200591	ENSG00000152969	NM_001099433.2	2969	JAKMIP1	TRUE	protein_coding	2496	0.00140491	4.17055	0.041	-0.037849	0.016267	5.41372	0.02	DMG	MAF_01	536
ENST00000381210	4	64275257	64409468	ENSG00000205678	NM_001010874.5	3561	TECRL	TRUE	protein_coding	1092	0.000563538	6.25335	0.012	0.0594688	0.0256625	5.37005	0.02	DMG	MAF_01	215
ENST00000231198	5	157731420	157741449	ENSG00000113272	NM_017872.5	2885	THG1L	TRUE	protein_coding	897	0.000149403	6.00016	0.014	0.115896	0.0498129	5.41317	0.02	PTV	MAF_01	57
ENST00000359611	6	27892699	27893185	ENSG00000278677	NM_003514.2	487	H2AC17	TRUE	protein_coding	393	0.000335502	5.51667	0.019	0.0772402	0.0332217	5.4056	0.02	DMG	MAF_01	128
ENST00000612677	6	36697826	36733184	ENSG00000255587	NM_001257357.2	4259	RAB44	TRUE	protein_coding	3066	0.00270498	4.60796	0.032	0.0271894	0.011728	5.37467	0.02	MISS_CADD25	MAF_01	1032
ENST00000336070	6	168053166	168101511	ENSG00000153303		1600	FRMD1	TRUE	protein_coding	1455	0.00018872	6.23555	0.013	0.102895	0.0442884	5.39774	0.02	DMG	MAF_01	72
ENST00000404991	7	4857738	4862030	ENSG00000218823	NM_020144.5	4293	PAPOLB	TRUE	protein_coding	1914	0.000741774	5.01425	0.025	0.0521851	0.0223528	5.45039	0.02	MISS_CADD25	MAF_01	283
ENST00000297056	7	6409126	6484190	ENSG00000164535	NM_139179.4	2839	DAGLB	TRUE	protein_coding	2019	0.000246384	5.45409	0.02	0.0901325	0.0387611	5.40717	0.02	PTV	MAF_01	94
ENST00000258787	7	44962662	44979088	ENSG00000136286	NM_033054.3	3188	MYO1G	TRUE	protein_coding	3057	0.000217552	5.83142	0.016	0.0963255	0.041247	5.45378	0.02	PTV	MAF_01	83
ENST00000297423	8	47260878	47736306	ENSG00000164808	NM_001080394.4	3625	SPIDR	TRUE	protein_coding	2748	0.000314533	5.45853	0.019	0.0796551	0.0343421	5.37988	0.02	MISS_CADD25	MAF_01	120
ENST00000348343	X	15464246	15556529	ENSG00000102010	NM_203281.3	2543	BMX	TRUE	protein_coding	2028	0.000275216	5.00062	0.025	-0.085426	0.0367361	5.40747	0.02	DMG	MAF_01	105
ENST00000632372	X	124246249	124336863	ENSG00000282419	NM_001355534.2	4204	TEX13D	TRUE	protein_coding	2145	0.000529464	5.04762	0.025	0.0613897	0.026493	5.36943	0.02	PTV	MAF_01	202
ENST00000435064	1	1311585	1324687	ENSG00000127054	NM_017871.6	2114	INTS11	TRUE	protein_coding	1803	0.00106417	5.13101	0.024	-0.0432007	0.0186551	5.36272	0.021	PTV	MAF_01	406
ENST00000378609	1	1785285	1891117	ENSG00000078369	NM_002074.5	3163	GNB1	TRUE	protein_coding	1023	0.000183478	4.62751	0.031	-0.103251	0.044888	5.29086	0.021	DMG	MAF_01	70
ENST00000375980	1	15409888	15430339	ENSG00000142634	NM_024329.6	2422	EFHD2	TRUE	protein_coding	723	0.000290943	4.76207	0.029	0.0819697	0.0356509	5.28648	0.021	MISS_CADD25	MAF_01	111
ENST00000375910	1	15465909	15491395	ENSG00000215704	NM_015849.3	915	CELA2B	TRUE	protein_coding	810	0.000385303	4.50919	0.034	0.0712716	0.0309824	5.29178	0.021	DMG	MAF_01	147
ENST00000375254	1	19074510	19210266	ENSG00000127481	NM_020765.3	15892	UBR4	TRUE	protein_coding	15552	0.0102354	5.25185	0.022	0.0139875	0.00607136	5.30771	0.021	MISS_CADD25	MAF_01	3905
ENST00000375254	1	19074510	19210266	ENSG00000127481	NM_020765.3	15892	UBR4	TRUE	protein_coding	15552	0.000207068	5.3452	0.021	0.097689	0.0422545	5.34497	0.021	PTV	MAF_01	79
ENST00000374395	1	24502351	24541040	ENSG00000117602	NM_013441.4	6863	RCAN3	TRUE	protein_coding	726	0.000545191	5.69297	0.017	0.0602086	0.0260529	5.34079	0.021	MISS_CADD25	MAF_01	208
ENST00000672715	1	33007940	33080996	ENSG00000004455	NM_001625.4	5970	AK2	TRUE	protein_coding	720	0.00142064	6.50961	0.011	0.0371455	0.0161517	5.28903	0.021	DMG	MAF_01	542
ENST00000328782	1	248573801	248574757	ENSG00000183310	NM_001001821.1	957	OR2T34	TRUE	protein_coding	957	0.000537327	4.98459	0.026	0.0603927	0.0262421	5.29629	0.021	PTV	MAF_01	205
ENST00000321685	11	64230278	64234286	ENSG00000110011		1288	DNAJC4	TRUE	protein_coding	726	0.00035385	5.47311	0.019	0.0746711	0.0323596	5.32474	0.021	PTV	MAF_01	135
ENST00000281182	11	134253548	134265855	ENSG00000151498	NM_014384.3	2176	ACAD8	TRUE	protein_coding	1248	0.00174566	5.589	0.018	-0.0335485	0.01459	5.28731	0.021	MISS_CADD25	MAF_01	666
ENST00000261405	12	5948877	6124770	ENSG00000110799	NM_000552.5	8830	VWF	TRUE	protein_coding	8442	0.00592108	3.89221	0.049	-0.0183123	0.00795337	5.30131	0.021	DMG	MAF_01	2259
ENST00000298292	14	49625174	49635244	ENSG00000165506	NM_018139.3	2977	DNAAF2	TRUE	protein_coding	2514	0.000343365	6.74506	0.0094	-0.0759103	0.0328643	5.33524	0.021	PTV	MAF_01	131
ENST00000249700	15	51751597	51816363	ENSG00000128872	NM_014548.4	9150	TMOD2	TRUE	protein_coding	1056	0.000773227	4.5963	0.032	0.0504824	0.0219188	5.30451	0.021	DMG	MAF_01	295
ENST00000328381	17	30970984	30999911	ENSG00000181481	NM_032322.4	2054	RNF135	TRUE	protein_coding	1299	0.000676246	4.72613	0.03	-0.0541842	0.0234262	5.34986	0.021	PTV	MAF_01	258
ENST00000306749	17	82078338	82098294	ENSG00000169710	NM_004104.5	8464	FASN	TRUE	protein_coding	7536	0.00275478	5.77977	0.016	-0.026744	0.0116304	5.28765	0.021	DMG	MAF_01	1051
ENST00000400384	18	50560087	50731826	ENSG00000141639	NM_002747.4	4763	MAPK4	TRUE	protein_coding	1764	0.00118998	5.67073	0.017	0.0407355	0.0176656	5.31728	0.021	DMG	MAF_01	454
ENST00000325464	19	867630	893218	ENSG00000175221	NM_005481.3	2892	MED16	TRUE	protein_coding	2634	0.00513475	5.3188	0.021	0.0197875	0.00854266	5.36534	0.021	DMG	MAF_01	1959
ENST00000300961	19	2252252	2269759	ENSG00000167476	NM_144616.4	1138	JSRP1	TRUE	protein_coding	996	0.00142588	5.3254	0.021	-0.0373241	0.0161504	5.34088	0.021	PTV	MAF_01	544
ENST00000646641	19	10221433	10231331	ENSG00000267534	NM_004230.4	3643	S1PR2	TRUE	protein_coding	1062	0.000500632	5.69381	0.017	0.0626282	0.0272291	5.29022	0.021	MISS_CADD25	MAF_01	191
ENST00000673675	19	15419978	15449956	ENSG00000011451	NM_001371589.1	8987	WIZ	TRUE	protein_coding	5670	0.00274954	6.44993	0.011	0.0269445	0.0116454	5.35339	0.021	DMG	MAF_01	1049
ENST00000222271	19	18782773	18791305	ENSG00000105664	NM_000095.3	2452	COMP	TRUE	protein_coding	2274	0.000416756	4.79881	0.028	0.0688739	0.0298411	5.32695	0.021	PTV	MAF_01	159
ENST00000339841	19	47994632	48025154	ENSG00000169393	NM_022142.5	1079	ELSPBP1	TRUE	protein_coding	672	0.000178235	5.84878	0.016	-0.105213	0.045621	5.31874	0.021	DMG	MAF_01	68
ENST00000324134	19	53793741	53824394	ENSG00000142405	NM_144687.4	3634	NLRP12	TRUE	protein_coding	3186	0.000545191	5.26408	0.022	0.0600797	0.0260946	5.30094	0.021	MISS_CADD25	MAF_01	208
ENST00000586929	19	56375846	56393545	ENSG00000018869		2053	ZNF582	TRUE	protein_coding	1554	0.00141802	5.11857	0.024	0.0373168	0.0162032	5.30403	0.021	PTV	MAF_01	541
ENST00000356805	2	54456317	54671446	ENSG00000115306	NM_003128.3	10211	SPTBN1	TRUE	protein_coding	7095	0.00308767	5.00902	0.025	-0.0252599	0.0109807	5.29174	0.021	DMG	MAF_01	1178
ENST00000641458	2	86907953	87013976	ENSG00000187627	NM_001382344.1	6819	RGPD1	TRUE	protein_coding	5271	0.000159888	4.64485	0.031	0.110993	0.0481096	5.32264	0.021	DMG	MAF_01	61
ENST00000389554	2	161416297	161425870	ENSG00000136535	NM_006593.4	3806	TBR1	TRUE	protein_coding	2049	0.000872829	4.69701	0.03	0.0474454	0.0206071	5.30095	0.021	DMG	MAF_01	333
ENST00000684021	2	189674290	189761193	ENSG00000151687	NM_001378068.1	4521	ANKAR	TRUE	protein_coding	4305	0.00214145	4.58771	0.032	-0.0304378	0.0131736	5.33852	0.021	PTV	MAF_01	817
ENST00000279027	20	46557823	46684467	ENSG00000158296	NM_022829.6	4041	SLC13A3	TRUE	protein_coding	1809	0.00126337	5.11184	0.024	-0.0396981	0.017152	5.35684	0.021	MISS_CADD25	MAF_01	482
ENST00000441493	22	17787649	18024561	ENSG00000243156	NM_015241.3	9447	MICAL3	TRUE	protein_coding	6009	0.000170372	5.09286	0.024	-0.108089	0.0466866	5.36018	0.021	PTV	MAF_01	65
ENST00000452837	3	9362971	9386791	ENSG00000134077	NM_001114092.2	3754	THUMPD3	TRUE	protein_coding	1524	0.000613339	5.11746	0.024	0.056588	0.0245627	5.30757	0.021	PTV	MAF_01	234
ENST00000232975	3	52451100	52454041	ENSG00000114854	NM_003280.3	687	TNNC1	TRUE	protein_coding	486	0.00016513	5.09727	0.024	-0.109366	0.0473147	5.3428	0.021	DMG	MAF_01	63
ENST00000232975	3	52451100	52454041	ENSG00000114854	NM_003280.3	687	TNNC1	TRUE	protein_coding	486	0.000144161	5.20678	0.022	-0.116932	0.0506375	5.33241	0.021	MISS_CADD25	MAF_01	55
ENST00000498707	3	64515654	64688000	ENSG00000163638	NM_182920.2	7624	ADAMTS9	TRUE	protein_coding	5808	0.000249005	5.33468	0.021	-0.0888684	0.0385337	5.31879	0.021	PTV	MAF_01	95
ENST00000303538	4	39822863	39977956	ENSG00000121892	NM_001100399.2	7131	PDS5A	TRUE	protein_coding	4014	0.000998642	4.90152	0.027	0.0445262	0.0192866	5.32993	0.021	DMG	MAF_01	381
ENST00000322396	4	147637785	147684163	ENSG00000164169	NM_138364.4	3461	PRMT9	TRUE	protein_coding	2538	0.000196583	5.47303	0.019	0.0998743	0.043435	5.28722	0.021	PTV	MAF_01	75
ENST00000265071	5	31193686	31329146	ENSG00000113361	NM_004932.4	8540	CDH6	TRUE	protein_coding	2373	0.000854481	3.89404	0.048	0.0481745	0.0208437	5.3418	0.021	DMG	MAF_01	326
ENST00000262077	6	17615035	17706925	ENSG00000124789	NM_005124.4	6026	NUP153	TRUE	protein_coding	4428	0.00313222	6.06359	0.014	-0.0250985	0.010904	5.29814	0.021	MISS_CADD25	MAF_01	1195
ENST00000252207	6	28224886	28233487	ENSG00000137185	NM_006299.5	1659	ZSCAN9	TRUE	protein_coding	1185	0.000395787	5.36141	0.021	-0.070513	0.0305886	5.31397	0.021	PTV	MAF_01	151
ENST00000513973	6	83161150	83193936	ENSG00000013375	NM_015599.3	6079	PGM3	TRUE	protein_coding	1629	0.000311912	5.36621	0.021	-0.0796981	0.0344535	5.35094	0.021	PTV	MAF_01	119
ENST00000527246	6	138215986	138218491	ENSG00000254440	NM_021635.3	2506	PBOV1	TRUE	protein_coding	408	0.000207068	5.84759	0.016	0.0977891	0.0422812	5.34916	0.021	PTV	MAF_01	79
ENST00000222725	7	2512529	2529177	ENSG00000106003	NM_001040167.2	2445	LFNG	TRUE	protein_coding	1140	0.000560917	7.28987	0.0069	-0.0594523	0.0256982	5.35218	0.021	MISS_CADD25	MAF_01	214
ENST00000221114	8	30156319	30183639	ENSG00000104671	NM_006571.4	1054	DCTN6	TRUE	protein_coding	573	0.000739153	4.90553	0.027	0.0515335	0.0224122	5.28703	0.021	DMG	MAF_01	282
ENST00000424479	8	38263130	38269243	ENSG00000147535	NM_001102559.2	2134	PLPP5	TRUE	protein_coding	795	0.00073391	4.81766	0.028	-0.0521177	0.022495	5.3678	0.021	MISS_CADD25	MAF_01	280
ENST00000373203	9	127815013	127854658	ENSG00000106991	NM_001114753.3	2946	ENG	TRUE	protein_coding	1977	0.000269974	4.79117	0.029	0.0853113	0.0370632	5.29818	0.021	MISS_CADD25	MAF_01	103
ENST00000060969	1	114769479	114780685	ENSG00000052723	NM_025073.3	5494	SIKE1	TRUE	protein_coding	624	0.000458694	5.32243	0.021	0.0649349	0.028398	5.22856	0.022	DMG	MAF_01	175
ENST00000302631	1	155255979	155262430	ENSG00000116521	NM_005698.4	1545	SCAMP3	TRUE	protein_coding	1044	0.000133677	4.02977	0.045	0.120176	0.0525874	5.22244	0.022	PTV	MAF_01	51
ENST00000367553	1	182789293	182830384	ENSG00000135838	NM_030769.3	2543	NPL	TRUE	protein_coding	963	0.00113232	4.85113	0.028	0.0414792	0.0180864	5.25965	0.022	PTV	MAF_01	432
ENST00000374103	10	49734641	49762379	ENSG00000197444	NM_018245.3	3706	OGDHL	TRUE	protein_coding	3033	0.00367217	5.61117	0.018	0.0230798	0.0100932	5.22884	0.022	MISS_CADD25	MAF_01	1401
ENST00000265965	11	17788048	18013047	ENSG00000129158	NM_012139.4	1451	SERGEF	TRUE	protein_coding	1377	0.00132366	4.62143	0.032	-0.0383147	0.0167477	5.23385	0.022	DMG	MAF_01	505
ENST00000381340	12	26335352	26833194	ENSG00000123104	NM_002223.4	12564	ITPR2	TRUE	protein_coding	8106	0.00382158	5.42	0.02	0.0225822	0.00987838	5.2259	0.022	DMG	MAF_01	1458
ENST00000228515	12	51061205	51083664	ENSG00000110925	NM_030809.3	4517	CSRNP2	TRUE	protein_coding	1632	0.000304049	5.54636	0.019	0.0799044	0.0348982	5.24247	0.022	DMG	MAF_01	116
ENST00000311083	12	76858709	76879023	ENSG00000175183	NM_001321.3	908	CSRP2	TRUE	protein_coding	582	0.000207068	5.70439	0.017	-0.096995	0.0422895	5.26058	0.022	DMG	MAF_01	79
ENST00000241453	13	28003274	28100592	ENSG00000122025	NM_004119.3	3826	FLT3	TRUE	protein_coding	2982	0.00105369	4.10588	0.043	0.0431062	0.0187792	5.26896	0.022	DMG	MAF_01	402
ENST00000377636	13	75283503	75482169	ENSG00000136111	NM_014832.5	7588	TBC1D4	TRUE	protein_coding	3897	0.00169848	5.13066	0.024	-0.0339271	0.0148004	5.2547	0.022	MISS_CADD25	MAF_01	648
ENST00000304743	14	70907405	71115382	ENSG00000100731	NM_014982.3	12865	PCNX1	TRUE	protein_coding	7026	0.000272595	5.87318	0.015	-0.0844083	0.0368852	5.23679	0.022	PTV	MAF_01	104
ENST00000319669	15	37921939	37967724	ENSG00000166069	NM_152453.4	1212	TMCO5A	TRUE	protein_coding	867	0.000136298	5.42359	0.02	-0.119637	0.0521723	5.25838	0.022	MISS_CADD25	MAF_01	52
ENST00000389037	15	45129933	45165576	ENSG00000137857	NM_175940.3	5483	DUOX1	TRUE	protein_coding	4656	0.00652918	4.49331	0.034	0.0173409	0.00758769	5.22307	0.022	MISS_CADD25	MAF_01	2491
ENST00000268122	15	89471398	89496589	ENSG00000140519	NM_016321.3	1952	RHCG	TRUE	protein_coding	1440	0.00131842	3.85733	0.05	0.0383419	0.0167951	5.21173	0.022	DMG	MAF_01	503
ENST00000263092	17	2405562	2511891	ENSG00000127804	NM_024086.4	5740	METTL16	TRUE	protein_coding	1689	0.000131055	5.70841	0.017	-0.121703	0.0531802	5.23724	0.022	MISS_CADD25	MAF_01	50
ENST00000580155	17	79089345	79516148	ENSG00000167281		1519	RBFOX3	TRUE	protein_coding	939	0.00105369	5.59462	0.018	0.0430267	0.0187732	5.25289	0.022	DMG	MAF_01	402
ENST00000280904	18	31058840	31102522	ENSG00000134755	NM_024422.6	12331	DSC2	TRUE	protein_coding	2706	0.000175614	4.02351	0.045	-0.104983	0.0459369	5.22297	0.022	PTV	MAF_01	67
ENST00000587834	18	59139866	59158832	ENSG00000166562	NM_033280.4	791	SEC11C	TRUE	protein_coding	579	0.000267353	5.30437	0.021	0.0850621	0.0372339	5.21909	0.022	MISS_CADD25	MAF_01	102
ENST00000341130	19	17435509	17448668	ENSG00000188051	NM_001190844.2	2031	TMEM221	TRUE	protein_coding	876	0.00033026	4.50404	0.034	-0.0769697	0.0335193	5.27289	0.022	PTV	MAF_01	126
ENST00000215071	19	38374550	38383824	ENSG00000099341	NM_002812.5	1518	PSMD8	TRUE	protein_coding	1053	0.000427241	5.50974	0.019	-0.0674744	0.0294737	5.24093	0.022	MISS_CADD25	MAF_01	163
ENST00000221972	19	41877279	41881372	ENSG00000105369	NM_001783.4	1099	CD79A	TRUE	protein_coding	681	0.000361713	6.88244	0.0087	-0.0733781	0.0320306	5.24813	0.022	MISS_CADD25	MAF_01	138
ENST00000535759	19	47801243	47819051	ENSG00000178928		2059	TPRX1	TRUE	protein_coding	1527	0.000196583	5.12838	0.024	-0.0993442	0.0434423	5.2295	0.022	PTV	MAF_01	75
ENST00000306928	2	11658178	11670195	ENSG00000169006	NM_012344.4	1600	NTSR2	TRUE	protein_coding	1233	0.000243763	5.50923	0.019	-0.0890591	0.0389772	5.22078	0.022	MISS_CADD25	MAF_01	93
ENST00000651982	2	165469647	165689407	ENSG00000178662	NM_001172173.2	11737	CSRNP3	TRUE	protein_coding	1758	0.000621203	5.59193	0.018	-0.0558697	0.0244186	5.23494	0.022	DMG	MAF_01	237
ENST00000300258	21	32497967	32587373	ENSG00000242220	NM_144659.7	3805	TCP10L	TRUE	protein_coding	648	0.000209689	5.82246	0.016	0.0960773	0.0420945	5.20944	0.022	PTV	MAF_01	80
ENST00000296129	3	45082277	45146422	ENSG00000163814	NM_022842.5	5963	CDCP1	TRUE	protein_coding	2511	0.000694594	6.74017	0.0094	0.0527129	0.0230822	5.2153	0.022	MISS_CADD25	MAF_01	265
ENST00000243501	4	109709989	109730070	ENSG00000123739	NM_030821.5	5219	PLA2G12A	TRUE	protein_coding	570	0.000214931	5.81389	0.016	0.0949118	0.0415406	5.2203	0.022	PTV	MAF_01	82
ENST00000313341	4	112513516	112516180	ENSG00000178403	NM_024019.4	2295	NEUROG2	TRUE	protein_coding	819	0.000178235	5.179	0.023	0.104845	0.0456137	5.28334	0.022	DMG	MAF_01	68
ENST00000274217	5	14581792	14616180	ENSG00000145569	NM_019018.3	7040	OTULINL	TRUE	protein_coding	1071	0.000636929	4.61481	0.032	0.0552135	0.0241368	5.23277	0.022	DMG	MAF_01	243
ENST00000545279	5	136132845	136188747	ENSG00000113658	NM_005903.7	7013	SMAD5	TRUE	protein_coding	1398	0.000175614	5.61941	0.018	-0.104956	0.0459454	5.21826	0.022	DMG	MAF_01	67
ENST00000646630	6	33419661	33453689	ENSG00000197283	NM_006772.3	6015	SYNGAP1	TRUE	protein_coding	4032	0.000980295	4.7394	0.029	-0.0444561	0.0194484	5.22508	0.022	MISS_CADD25	MAF_01	374
ENST00000373491	6	37257772	37332970	ENSG00000065491	NM_017772.4	3462	TBC1D22B	TRUE	protein_coding	1518	0.000505874	5.67811	0.017	-0.0618749	0.027059	5.22883	0.022	DMG	MAF_01	193
ENST00000230588	6	46793389	46839778	ENSG00000112818	NM_005588.3	2893	MEP1A	TRUE	protein_coding	2241	0.00028308	5.13044	0.024	0.0830653	0.0361646	5.2756	0.022	PTV	MAF_01	108
ENST00000503581	6	63719980	65707226	ENSG00000188107	NM_001142800.2	10590	EYS	TRUE	protein_coding	9435	0.00320562	4.50016	0.034	-0.0246873	0.0107797	5.24487	0.022	DMG	MAF_01	1223
ENST00000275162	6	122996235	123072925	ENSG00000146352	NM_001010852.4	11219	CLVS2	TRUE	protein_coding	984	0.000272595	4.18463	0.041	-0.0846884	0.0368528	5.28088	0.022	DMG	MAF_01	104
ENST00000340940	7	139452690	139483673	ENSG00000188883	NM_198508.4	2158	KLRG2	TRUE	protein_coding	1230	0.000484905	5.68218	0.017	-0.0633933	0.0276362	5.26174	0.022	PTV	MAF_01	185
ENST00000247866	7	140690777	140722790	ENSG00000090266	NM_004546.3	465	NDUFB2	TRUE	protein_coding	318	0.000553054	4.52059	0.033	-0.0591453	0.0258809	5.22256	0.022	DMG	MAF_01	211
ENST00000381652	9	4984390	5129948	ENSG00000096968	NM_004972.4	7023	JAK2	TRUE	protein_coding	3399	0.00174566	3.35941	0.067	-0.0334149	0.0145979	5.2396	0.022	MISS_CADD25	MAF_01	666
ENST00000262839	X	111768011	112082776	ENSG00000072315	NM_012471.3	12143	TRPC5	TRUE	protein_coding	2922	0.00021231	4.64965	0.031	0.0960869	0.0418255	5.27772	0.022	MISS_CADD25	MAF_01	81
ENST00000675840	1	25861484	25875708	ENSG00000182749	NM_178422.6	2685	PAQR7	TRUE	protein_coding	1041	0.000251626	3.98957	0.046	-0.0873176	0.038333	5.1887	0.023	PTV	MAF_01	96
ENST00000373062	1	37566816	37595937	ENSG00000134697	NM_013285.3	2350	GNL2	TRUE	protein_coding	2196	0.00294088	4.26111	0.039	0.0255495	0.0112444	5.16289	0.023	DMG	MAF_01	1122
ENST00000370589	1	85018082	85048500	ENSG00000055732	NM_018298.11	2810	MCOLN3	TRUE	protein_coding	1662	0.0017509	4.76041	0.029	-0.0331987	0.0145535	5.20366	0.023	DMG	MAF_01	668
ENST00000367872	1	166975582	167022214	ENSG00000143194	NM_032858.3	1737	MAEL	TRUE	protein_coding	1305	0.000650035	4.61183	0.032	-0.0541132	0.0238596	5.14375	0.023	MISS_CADD25	MAF_01	248
ENST00000682931	1	168079542	168137667	ENSG00000143147	NM_001375883.1	7815	GPR161	TRUE	protein_coding	1590	0.000671004	6.22471	0.013	0.0534781	0.0234847	5.1854	0.023	MISS_CADD25	MAF_01	256
ENST00000278826	11	61362344	61369509	ENSG00000149483	NM_016464.5	1475	TMEM138	TRUE	protein_coding	489	0.000403651	4.58942	0.032	0.0690431	0.0303005	5.19209	0.023	DMG	MAF_01	154
ENST00000306494	11	63163776	63229652	ENSG00000196600		1692	SLC22A25	TRUE	protein_coding	1644	0.00228561	4.71021	0.03	0.0289502	0.012761	5.14671	0.023	DMG	MAF_01	872
ENST00000534313	11	65638101	65650918	ENSG00000213445	NM_006747.4	3499	SIPA1	TRUE	protein_coding	3129	0.00211786	4.82489	0.028	0.0300562	0.0132505	5.14524	0.023	MISS_CADD25	MAF_01	808
ENST00000298231	11	72239077	72245664	ENSG00000165462	NM_005169.4	1699	PHOX2A	TRUE	protein_coding	855	0.000356471	5.44559	0.02	-0.0732211	0.03224	5.15803	0.023	DMG	MAF_01	136
ENST00000682305	11	125094389	125111763	ENSG00000150433	NM_001258244.2	3805	TMEM218	TRUE	protein_coding	348	0.000254248	5.23784	0.022	0.0868524	0.0381766	5.17569	0.023	DMG	MAF_01	97
ENST00000435572	12	54292111	54301015	ENSG00000123405	NM_001136023.3	1656	NFE2	TRUE	protein_coding	1122	0.000587128	4.40433	0.036	-0.0569751	0.0251236	5.14287	0.023	MISS_CADD25	MAF_01	224
ENST00000450056	12	132822187	132956304	ENSG00000072609	NM_001161346.2	11228	CHFR	TRUE	protein_coding	1959	0.00160674	5.01564	0.025	0.0345074	0.015201	5.1532	0.023	MISS_CADD25	MAF_01	613
ENST00000375559	13	113122799	113149529	ENSG00000126218	NM_000504.4	1536	F10	TRUE	protein_coding	1467	0.000608097	5.49366	0.019	-0.056088	0.0247077	5.15319	0.023	DMG	MAF_01	232
ENST00000435532	15	55826922	55993660	ENSG00000069869	NM_006154.4	5735	NEDD4	TRUE	protein_coding	2703	0.00216241	5.16135	0.023	0.0297713	0.0131259	5.14441	0.023	DMG	MAF_01	825
ENST00000361017	16	75218988	75226338	ENSG00000168925	NM_001906.6	870	CTRB1	TRUE	protein_coding	792	0.000207068	5.04313	0.025	0.0965539	0.0423257	5.20394	0.023	DMG	MAF_01	79
ENST00000453066	17	1742836	1755265	ENSG00000167711	NM_000934.4	2249	SERPINF2	TRUE	protein_coding	1476	0.000175614	4.17719	0.041	0.104764	0.0459428	5.19986	0.023	MISS_CADD25	MAF_01	67
ENST00000615182	17	37406886	37479725	ENSG00000276234	NM_001166105.3	4236	TADA2A	TRUE	protein_coding	1332	0.000697215	4.68177	0.03	-0.0522735	0.0230706	5.13387	0.023	MISS_CADD25	MAF_01	266
ENST00000593135	17	44924709	44947773	ENSG00000186185	NM_001265577.2	4088	KIF18B	TRUE	protein_coding	2559	0.00231968	4.96	0.026	-0.0288326	0.0126695	5.179	0.023	DMG	MAF_01	885
ENST00000160262	19	10333776	10339661	ENSG00000076662	NM_002162.5	1735	ICAM3	TRUE	protein_coding	1644	0.00042462	5.56419	0.018	0.0671658	0.0295671	5.16035	0.023	PTV	MAF_01	162
ENST00000396290	2	8678845	8684461	ENSG00000115738	NM_002166.5	1299	ID2	TRUE	protein_coding	405	0.000144161	3.88863	0.049	-0.115248	0.050663	5.17468	0.023	DMG	MAF_01	55
ENST00000396290	2	8678845	8684461	ENSG00000115738	NM_002166.5	1299	ID2	TRUE	protein_coding	405	0.000144161	3.88863	0.049	-0.115248	0.050663	5.17468	0.023	MISS_CADD25	MAF_01	55
ENST00000348227	2	74421678	74425755	ENSG00000005448	NM_032118.4	1147	WDR54	TRUE	protein_coding	1005	0.000251626	4.50635	0.034	-0.0872631	0.0383541	5.17652	0.023	PTV	MAF_01	96
ENST00000447353	2	169645425	169694405	ENSG00000154479	NM_001085447.2	2153	CCDC173	TRUE	protein_coding	1659	0.0018374	5.75942	0.016	0.0322686	0.0142169	5.15172	0.023	DMG	MAF_01	701
ENST00000354611	2	199928913	199955736	ENSG00000162971	NM_001039693.3	5123	TYW5	TRUE	protein_coding	948	0.000568781	5.56125	0.018	-0.0582099	0.0255176	5.20371	0.023	MISS_CADD25	MAF_01	217
ENST00000371328	20	56517187	56526152	ENSG00000124103	NM_001012971.4	663	FAM209A	TRUE	protein_coding	516	0.000136298	5.09393	0.024	0.118827	0.0521621	5.18941	0.023	PTV	MAF_01	52
ENST00000371030	20	59123381	59259113	ENSG00000124203	NM_178457.3	9827	ZNF831	TRUE	protein_coding	5034	0.000369576	4.5796	0.032	-0.0718184	0.0316837	5.13808	0.023	PTV	MAF_01	141
ENST00000492406	3	112561709	112585579	ENSG00000138459	NM_017945.5	4366	SLC35A5	TRUE	protein_coding	1275	0.000660519	4.86516	0.027	0.0538268	0.02367	5.17132	0.023	PTV	MAF_01	252
ENST00000264677	3	167441789	167479004	ENSG00000114204		1678	SERPINI2	TRUE	protein_coding	1218	0.00094622	4.65315	0.031	0.0451263	0.0197817	5.20395	0.023	PTV	MAF_01	361
ENST00000438480	4	3244369	3271738	ENSG00000188981	NM_001042690.2	1549	MSANTD1	TRUE	protein_coding	837	0.00121357	4.78576	0.029	0.0396465	0.0175001	5.13247	0.023	MISS_CADD25	MAF_01	463
ENST00000642700	4	153684070	153706260	ENSG00000137462	NM_001318789.2	3596	TLR2	TRUE	protein_coding	2355	0.000440346	4.9812	0.026	-0.0661786	0.0290275	5.19776	0.023	MISS_CADD25	MAF_01	168
ENST00000545279	5	136132845	136188747	ENSG00000113658	NM_005903.7	7013	SMAD5	TRUE	protein_coding	1398	0.000162509	5.45322	0.02	-0.108226	0.0477615	5.13457	0.023	MISS_CADD25	MAF_01	62
ENST00000615331	7	75416786	75486299	ENSG00000272391	NM_001099415.3	5867	POM121C	TRUE	protein_coding	2964	0.000170372	6.72331	0.0095	0.105666	0.0466079	5.13981	0.023	PTV	MAF_01	65
ENST00000344683	8	6406592	6648508	ENSG00000147316	NM_024596.5	8008	MCPH1	TRUE	protein_coding	2508	0.00223581	6.51963	0.011	0.0293457	0.0129057	5.17044	0.023	DMG	MAF_01	853
ENST00000297591	8	94487689	94553529	ENSG00000164944	NM_015496.5	6478	VIRMA	TRUE	protein_coding	5439	0.00236686	5.36987	0.02	0.0286178	0.0125451	5.2038	0.023	MISS_CADD25	MAF_01	903
ENST00000621837	8	141433829	141507230	ENSG00000226807		4164	MROH5	TRUE	protein_coding	3954	0.00101961	5.84108	0.016	0.0434882	0.0190897	5.18975	0.023	PTV	MAF_01	389
ENST00000526926	8	143636019	143656418	ENSG00000183309	NM_001261843.2	3960	ZNF623	TRUE	protein_coding	1491	0.000162509	5.10572	0.024	-0.108277	0.0477705	5.13754	0.023	DMG	MAF_01	62
ENST00000297990	9	33461353	33473930	ENSG00000165271	NM_022917.5	4834	NOL6	TRUE	protein_coding	NA	0.00379274	6.28542	0.012	-0.0226139	0.00992403	5.19248	0.023	MISS_CADD25	MAF_01	1447
ENST00000375315	9	94726699	95087159	ENSG00000148120	NM_001193329.3	3130	AOPEP	TRUE	protein_coding	2460	0.00291991	6.65965	0.0099	0.0257236	0.0113018	5.18044	0.023	DMG	MAF_01	1114
ENST00000350696	9	113444731	113597743	ENSG00000138835		4387	RGS3	TRUE	protein_coding	3597	0.0027076	4.7005	0.03	0.0266431	0.011734	5.15558	0.023	MISS_CADD25	MAF_01	1033
ENST00000358701	9	136206333	136245812	ENSG00000165661	NM_181701.4	4501	QSOX2	TRUE	protein_coding	2097	0.00112708	4.25362	0.039	-0.0412882	0.018156	5.17144	0.023	MISS_CADD25	MAF_01	430
ENST00000350060	X	153907367	153934999	ENSG00000089820	NM_001666.5	3254	ARHGAP4	TRUE	protein_coding	2841	0.000642172	5.17095	0.023	0.0546789	0.0240601	5.1647	0.023	MISS_CADD25	MAF_01	245
ENST00000378609	1	1785285	1891117	ENSG00000078369	NM_002074.5	3163	GNB1	TRUE	protein_coding	1023	0.000180856	4.55772	0.033	-0.102269	0.0452121	5.11656	0.024	MISS_CADD25	MAF_01	69
ENST00000375120	1	19882395	19912945	ENSG00000169914	NM_015207.2	6515	OTUD3	TRUE	protein_coding	1197	0.000183478	4.46293	0.035	0.101308	0.044888	5.09359	0.024	PTV	MAF_01	70
ENST00000359794	12	48105139	48146404	ENSG00000152556	NM_000289.6	3090	PFKM	TRUE	protein_coding	2343	0.000243763	3.35427	0.067	-0.0878215	0.0389757	5.07707	0.024	PTV	MAF_01	93
ENST00000228515	12	51061205	51083664	ENSG00000110925	NM_030809.3	4517	CSRNP2	TRUE	protein_coding	1632	0.000275216	5.62872	0.018	0.0827567	0.0366798	5.09041	0.024	MISS_CADD25	MAF_01	105
ENST00000266719	12	91050491	91058024	ENSG00000139330	NM_007035.4	2203	KERA	TRUE	protein_coding	1059	0.000626445	5.06403	0.024	-0.0549044	0.0243215	5.09605	0.024	DMG	MAF_01	239
ENST00000229330	12	104064531	104106524	ENSG00000111727	NM_013320.3	5660	HCFC2	TRUE	protein_coding	2379	0.000180856	4.30514	0.038	0.101872	0.0452442	5.06976	0.024	DMG	MAF_01	69
ENST00000339647	12	124911604	124917368	ENSG00000150991	NM_021009.7	2193	UBC	TRUE	protein_coding	2058	0.000427241	4.67269	0.031	-0.0665119	0.0294438	5.10283	0.024	PTV	MAF_01	163
ENST00000329153	14	67533290	67589612	ENSG00000054690	NM_020715.3	6615	PLEKHH1	TRUE	protein_coding	4095	0.00445851	5.20632	0.023	0.020706	0.00915803	5.11197	0.024	DMG	MAF_01	1701
ENST00000537011	15	34343315	34357737	ENSG00000184507	NM_001284292.2	4109	NUTM1	TRUE	protein_coding	3483	0.000466557	3.93428	0.047	-0.0636217	0.0282096	5.08648	0.024	PTV	MAF_01	178
ENST00000299213	15	70829130	70854157	ENSG00000166173	NM_018357.4	4467	LARP6	TRUE	protein_coding	1476	0.000490147	5.6222	0.018	-0.0622452	0.0275218	5.11516	0.024	DMG	MAF_01	187
ENST00000610761	16	1706183	1770351	ENSG00000138834	NM_001318852.2	5686	MAPK8IP3	TRUE	protein_coding	4014	0.00280196	5.29002	0.021	0.0260544	0.0115358	5.10108	0.024	MISS_CADD25	MAF_01	1069
ENST00000357402	16	29820394	29848039	ENSG00000013364	NM_005115.5	2798	MVP	TRUE	protein_coding	2682	0.00107728	5.2375	0.022	-0.0418742	0.0185709	5.08425	0.024	PTV	MAF_01	411
ENST00000334350	16	56657731	56660698	ENSG00000198417	NM_005949.4	425	MT1F	TRUE	protein_coding	186	0.000372197	4.80433	0.028	0.0713532	0.0315725	5.10751	0.024	DMG	MAF_01	142
ENST00000537505	17	5282265	5386340	ENSG00000029725	NM_004703.6	5909	RABEP1	TRUE	protein_coding	2589	0.000988158	5.7328	0.017	-0.0436307	0.0193845	5.06611	0.024	MISS_CADD25	MAF_01	377
ENST00000379504	17	17843511	17972422	ENSG00000175662	NM_001082968.2	5735	TOM1L2	TRUE	protein_coding	1524	0.000765364	4.72895	0.03	-0.0495337	0.0220203	5.06006	0.024	MISS_CADD25	MAF_01	292
ENST00000593135	17	44924709	44947773	ENSG00000186185	NM_001265577.2	4088	KIF18B	TRUE	protein_coding	2559	0.00220435	5.01588	0.025	-0.0293616	0.0129954	5.10479	0.024	MISS_CADD25	MAF_01	841
ENST00000313608	17	57834781	57850056	ENSG00000181610	NM_016070.4	5609	MRPS23	TRUE	protein_coding	573	0.000479663	4.38519	0.036	-0.0625564	0.027808	5.06062	0.024	DMG	MAF_01	183
ENST00000306708	19	7888505	7902021	ENSG00000171017	NM_025061.6	3590	LRRC8E	TRUE	protein_coding	2391	0.000956705	4.66047	0.031	0.0443296	0.0197077	5.0596	0.024	PTV	MAF_01	365
ENST00000674343	19	12825478	12835428	ENSG00000132026	NM_001270441.2	1023	RTBDN	TRUE	protein_coding	690	0.000162509	4.06135	0.044	-0.107943	0.0477796	5.10389	0.024	DMG	MAF_01	62
ENST00000682292	19	17075777	17214537	ENSG00000099331	NM_004145.4	7606	MYO9B	TRUE	protein_coding	6474	0.00650035	4.83613	0.028	-0.0171923	0.00760253	5.11387	0.024	MISS_CADD25	MAF_01	2480
ENST00000262895	19	41998321	42069498	ENSG00000105737		3493	GRIK5	TRUE	protein_coding	2943	0.00291729	5.16178	0.023	0.0254785	0.0113101	5.07474	0.024	MISS_CADD25	MAF_01	1113
ENST00000281513	2	15166914	15561334	ENSG00000151779	NM_015909.4	7278	NBAS	TRUE	protein_coding	7116	0.00379799	6.4671	0.011	0.0222881	0.00990755	5.06075	0.024	MISS_CADD25	MAF_01	1449
ENST00000264717	2	27496839	27523684	ENSG00000084734	NM_001486.4	2189	GCKR	TRUE	protein_coding	1878	0.000193962	5.68831	0.017	0.0983481	0.0436828	5.06887	0.024	MISS_CADD25	MAF_01	74
ENST00000264249	2	100391860	100417668	ENSG00000115526	NM_004854.5	2854	CHST10	TRUE	protein_coding	1071	0.00130793	4.10192	0.043	-0.0378951	0.01684	5.06387	0.024	DMG	MAF_01	499
ENST00000251481	2	108288639	108309915	ENSG00000198203	NM_001056.4	2539	SULT1C2	TRUE	protein_coding	891	0.00168013	5.6371	0.018	0.0335778	0.0148671	5.10095	0.024	MISS_CADD25	MAF_01	641
ENST00000202625	20	2380901	2432753	ENSG00000166948	NM_198994.3	2299	TGM6	TRUE	protein_coding	2121	0.0017011	3.96654	0.046	0.0332709	0.0147902	5.06035	0.024	MISS_CADD25	MAF_01	649
ENST00000309546	20	63736283	63739103	ENSG00000203896	NM_017806.4	1157	LIME1	TRUE	protein_coding	888	0.000930493	5.19662	0.023	-0.0449767	0.0199793	5.06776	0.024	PTV	MAF_01	355
ENST00000273588	3	49416778	49422685	ENSG00000145020	NM_000481.4	1997	AMT	TRUE	protein_coding	1212	0.00201825	5.2819	0.022	-0.0305838	0.0135592	5.08763	0.024	DMG	MAF_01	770
ENST00000484952	3	52198086	52214327	ENSG00000023330	NM_000688.6	2375	ALAS1	TRUE	protein_coding	1923	0.00111397	5.03931	0.025	-0.0410301	0.0182346	5.06305	0.024	MISS_CADD25	MAF_01	425
ENST00000462138	3	53224712	53256052	ENSG00000163931	NM_001064.4	2996	TKT	TRUE	protein_coding	1872	0.00199204	5.25092	0.022	0.0308163	0.0136502	5.09665	0.024	DMG	MAF_01	760
ENST00000398559	3	69019827	69052339	ENSG00000144747	NM_007114.3	6879	TMF1	TRUE	protein_coding	3282	0.000170372	4.75149	0.029	0.105357	0.0465821	5.11555	0.024	PTV	MAF_01	65
ENST00000295910	3	150659885	150703971	ENSG00000163645	NM_152394.5	2021	ERICH6	TRUE	protein_coding	1992	0.00191603	3.10885	0.078	-0.0314942	0.0139157	5.12216	0.024	DMG	MAF_01	731
ENST00000382487	4	8558725	8619761	ENSG00000155269	NM_080819.5	4343	GPR78	TRUE	protein_coding	1092	0.000225415	4.07248	0.044	-0.0914079	0.0405646	5.07776	0.024	PTV	MAF_01	86
ENST00000542735	5	140670794	140673576	ENSG00000256453	NM_194249.3	1595	DND1	TRUE	protein_coding	1062	0.000209689	4.58518	0.032	0.0951909	0.0420515	5.12421	0.024	MISS_CADD25	MAF_01	80
ENST00000274532	5	156919292	156963226	ENSG00000145850	NM_138379.3	1330	TIMD4	TRUE	protein_coding	1137	0.000482284	6.18004	0.013	-0.0626243	0.0277347	5.09845	0.024	DMG	MAF_01	184
ENST00000402432	5	160187367	160238735	ENSG00000170231	NM_001445.3	496	FABP6	TRUE	protein_coding	387	0.000529464	4.96253	0.026	0.0598078	0.026471	5.10477	0.024	MISS_CADD25	MAF_01	202
ENST00000379446	6	11183298	11382348	ENSG00000111859	NM_006403.4	4522	NEDD9	TRUE	protein_coding	2505	0.00102485	4.77877	0.029	0.0429372	0.0190224	5.09494	0.024	DMG	MAF_01	391
ENST00000257749	6	89926528	90296908	ENSG00000112182	NM_021813.4	9215	BACH2	TRUE	protein_coding	2526	0.000479663	4.4906	0.034	0.0627683	0.0277886	5.10206	0.024	DMG	MAF_01	183
ENST00000257749	6	89926528	90296908	ENSG00000112182	NM_021813.4	9215	BACH2	TRUE	protein_coding	2526	0.000479663	4.4906	0.034	0.0627683	0.0277886	5.10206	0.024	MISS_CADD25	MAF_01	183
ENST00000258774	7	47963288	47979615	ENSG00000136273	NM_004507.4	3007	HUS1	TRUE	protein_coding	843	0.00120833	4.76157	0.029	-0.0394103	0.0175194	5.06033	0.024	MISS_CADD25	MAF_01	461
ENST00000678616	8	67062417	67196778	ENSG00000104218	NM_001382391.1	4859	CSPP1	TRUE	protein_coding	3681	0.00142064	4.54033	0.033	-0.0366112	0.0161768	5.12203	0.024	MISS_CADD25	MAF_01	542
ENST00000276692	8	124488485	124539458	ENSG00000147687	NM_032026.4	1029	TATDN1	TRUE	protein_coding	894	0.000503253	4.42888	0.035	-0.0613736	0.0271555	5.10795	0.024	MISS_CADD25	MAF_01	192
ENST00000371106	X	129738949	129769536	ENSG00000122121	NM_003399.6	3311	XPNPEP2	TRUE	protein_coding	2025	0.000442967	4.64721	0.031	-0.0654649	0.0289643	5.10848	0.024	MISS_CADD25	MAF_01	169
ENST00000243189	1	25242249	25338213	ENSG00000117616	NM_020317.5	1425	RSRP1	TRUE	protein_coding	873	0.000623824	4.99764	0.025	0.054456	0.0243553	4.99925	0.025	DMG	MAF_01	238
ENST00000372858	1	39560709	39576790	ENSG00000090621	NM_001135653.2	3142	PABPC4	TRUE	protein_coding	1983	0.000783711	3.42425	0.064	-0.0487676	0.0217331	5.03521	0.025	MISS_CADD25	MAF_01	299
ENST00000370589	1	85018082	85048500	ENSG00000055732	NM_018298.11	2810	MCOLN3	TRUE	protein_coding	1662	0.00134725	4.5475	0.033	-0.0371473	0.0165849	5.01685	0.025	MISS_CADD25	MAF_01	514
ENST00000234739	1	147541501	147626216	ENSG00000116128	NM_004326.4	6189	BCL9	TRUE	protein_coding	4281	0.00309291	5.79136	0.016	-0.024653	0.010966	5.05406	0.025	DMG	MAF_01	1180
ENST00000368931	1	151036321	151047720	ENSG00000163141	NM_138278.4	2247	BNIPL	TRUE	protein_coding	1074	0.000380061	4.97744	0.026	0.0698366	0.0311963	5.01141	0.025	PTV	MAF_01	145
ENST00000361216	1	160115759	160143591	ENSG00000018625	NM_000702.4	5435	ATP1A2	TRUE	protein_coding	3063	0.000660519	5.32859	0.021	-0.0530509	0.02367	5.02329	0.025	MISS_CADD25	MAF_01	252
ENST00000343537	1	223779893	223845954	ENSG00000143514	NM_001031685.3	4632	TP53BP2	TRUE	protein_coding	3405	0.00341268	5.07659	0.024	0.023435	0.0104429	5.03603	0.025	DMG	MAF_01	1302
ENST00000394957	10	71747556	71773520	ENSG00000107738	NM_022153.2	4714	VSIR	TRUE	protein_coding	936	0.000655277	4.52667	0.033	0.0533882	0.0238051	5.02979	0.025	DMG	MAF_01	250
ENST00000378832	11	44047981	44059977	ENSG00000205126	NM_001031854.2	1820	ACCSL	TRUE	protein_coding	1707	0.000707699	4.79056	0.029	0.0513289	0.0228896	5.0286	0.025	DMG	MAF_01	270
ENST00000539008	11	61513714	61581148	ENSG00000011347	NM_001365809.2	7230	SYT7	TRUE	protein_coding	2061	0.000770606	5.16343	0.023	-0.0492508	0.0219371	5.04041	0.025	DMG	MAF_01	294
ENST00000356404	11	67491768	67506263	ENSG00000110697	NM_004910.3	4217	PITPNM1	TRUE	protein_coding	3735	0.00258703	4.88823	0.027	0.0269283	0.0119949	5.0399	0.025	DMG	MAF_01	987
ENST00000375095	11	120325296	120333686	ENSG00000181264	NM_001198671.2	3980	TLCD5	TRUE	protein_coding	738	0.00138132	5.75762	0.016	0.0368592	0.0163955	5.05409	0.025	DMG	MAF_01	527
ENST00000261739	12	109999186	110039763	ENSG00000076513	NM_033121.2	4241	ANKRD13A	TRUE	protein_coding	1773	0.00132104	6.0868	0.014	-0.0374479	0.0167602	4.99228	0.025	MISS_CADD25	MAF_01	504
ENST00000218867	13	23180979	23325162	ENSG00000102683	NM_000231.3	1594	SGCG	TRUE	protein_coding	876	0.0010799	5.01811	0.025	0.0416778	0.0185505	5.04773	0.025	MISS_CADD25	MAF_01	412
ENST00000441366	15	43197227	43221018	ENSG00000166947	NM_001114134.2	2344	EPB42	TRUE	protein_coding	2076	0.00094622	5.54791	0.019	-0.0445281	0.0198172	5.04873	0.025	DMG	MAF_01	361
ENST00000379661	16	57735739	57757244	ENSG00000140854	NM_005886.3	2618	KATNB1	TRUE	protein_coding	1968	0.00204446	5.26064	0.022	-0.0302246	0.0134953	5.01597	0.025	DMG	MAF_01	780
ENST00000219320	16	58665109	58684770	ENSG00000103042	NM_018231.3	4058	SLC38A7	TRUE	protein_coding	1389	0.000715563	5.20575	0.023	0.0509663	0.022779	5.00608	0.025	DMG	MAF_01	273
ENST00000323786	16	70480568	70523560	ENSG00000103051	NM_015386.3	2820	COG4	TRUE	protein_coding	2370	0.00208902	4.70874	0.03	-0.0299215	0.0133499	5.02353	0.025	DMG	MAF_01	797
ENST00000435881	17	42567072	42573239	ENSG00000108788	NM_198204.2	2360	MLX	TRUE	protein_coding	735	0.00035385	6.07435	0.014	0.0726761	0.0323732	5.03979	0.025	MISS_CADD25	MAF_01	135
ENST00000434704	17	49990005	49995224	ENSG00000064195	NM_005220.3	2602	DLX3	TRUE	protein_coding	864	0.000534706	5.72972	0.017	-0.058953	0.0263481	5.00626	0.025	MISS_CADD25	MAF_01	204
ENST00000450824	17	81189593	81222999	ENSG00000141577	NM_014984.4	3630	CEP131	TRUE	protein_coding	3243	0.00369576	5.62945	0.018	-0.0224953	0.0100504	5.00973	0.025	DMG	MAF_01	1410
ENST00000215530	19	639879	644371	ENSG00000070388		1311	FGF22	TRUE	protein_coding	513	0.000864966	4.99869	0.025	-0.0465289	0.0207239	5.04083	0.025	PTV	MAF_01	330
ENST00000425690	19	44643798	44666162	ENSG00000073008	NM_006505.5	5792	PVR	TRUE	protein_coding	1254	0.000191341	3.50819	0.061	0.0989603	0.0440321	5.05108	0.025	PTV	MAF_01	73
ENST00000281513	2	15166914	15561334	ENSG00000151779	NM_015909.4	7278	NBAS	TRUE	protein_coding	7116	0.00152811	5.67518	0.017	0.0349488	0.0155834	5.02966	0.025	PTV	MAF_01	583
ENST00000356805	2	54456317	54671446	ENSG00000115306	NM_003128.3	10211	SPTBN1	TRUE	protein_coding	7095	0.0030667	4.74594	0.029	-0.0247153	0.011018	5.0318	0.025	MISS_CADD25	MAF_01	1170
ENST00000335508	2	197388515	197435079	ENSG00000115524	NM_012433.4	6463	SF3B1	TRUE	protein_coding	3915	0.000136298	4.33825	0.037	-0.11666	0.0521073	5.01242	0.025	MISS_CADD25	MAF_01	52
ENST00000361371	21	28928144	28992956	ENSG00000198862	NM_015565.3	7677	LTN1	TRUE	protein_coding	5301	0.000254248	4.28974	0.038	-0.0858066	0.0382295	5.03785	0.025	PTV	MAF_01	97
ENST00000321599	3	49724294	49786542	ENSG00000176095	NM_153273.4	4471	IP6K1	TRUE	protein_coding	1326	0.00025949	5.86585	0.015	0.0846678	0.0377479	5.03095	0.025	DMG	MAF_01	99
ENST00000283871	3	120628172	120682269	ENSG00000113924	NM_000187.4	1674	HGD	TRUE	protein_coding	1338	0.00129745	3.61699	0.057	0.0377731	0.0168989	4.99631	0.025	MISS_CADD25	MAF_01	495
ENST00000382774	4	3441968	3449486	ENSG00000109758	NM_001528.4	2069	HGFAC	TRUE	protein_coding	1968	0.00148879	4.84546	0.028	-0.0355189	0.015803	5.05174	0.025	DMG	MAF_01	568
ENST00000409021	4	6026199	6200591	ENSG00000152969	NM_001099433.2	2969	JAKMIP1	TRUE	protein_coding	2496	0.0013787	3.95484	0.047	-0.0367033	0.0164205	4.99618	0.025	MISS_CADD25	MAF_01	526
ENST00000375864	6	31670167	31673776	ENSG00000240053		2654	LY6G5B	TRUE	protein_coding	606	0.000196583	4.97678	0.026	-0.0970725	0.0433939	5.0042	0.025	PTV	MAF_01	75
ENST00000366888	6	162727132	163315492	ENSG00000112530		1373	PACRG	TRUE	protein_coding	774	0.00151238	5.27484	0.022	0.0351374	0.0156655	5.03096	0.025	DMG	MAF_01	577
ENST00000434824	7	122701668	122702922	ENSG00000235631	NM_198085.2	1255	RNF148	TRUE	protein_coding	918	0.000277837	3.67971	0.055	0.0815895	0.0365028	4.99593	0.025	MISS_CADD25	MAF_01	106
ENST00000262209	8	72019917	72075584	ENSG00000104321	NM_007332.3	5191	TRPA1	TRUE	protein_coding	3360	0.0019501	5.63861	0.018	0.0310076	0.0138158	5.03717	0.025	PTV	MAF_01	744
ENST00000532777	8	144827518	144847509	ENSG00000147789	NM_003416.4	2760	ZNF7	TRUE	protein_coding	NA	0.000196583	5.5051	0.019	-0.0972152	0.0434347	5.0095	0.025	DMG	MAF_01	75
ENST00000371906	X	116170744	116174974	ENSG00000180772	NM_000686.5	2862	AGTR2	TRUE	protein_coding	1092	0.000613339	5.17165	0.023	0.0551374	0.0246176	5.0165	0.025	PTV	MAF_01	234
ENST00000619922	1	12824605	12831410	ENSG00000239810	NM_001146344.3	1845	PRAMEF11	TRUE	protein_coding	1437	0.00042462	3.66578	0.056	-0.0657947	0.0295141	4.96961	0.026	DMG	MAF_01	162
ENST00000619922	1	12824605	12831410	ENSG00000239810	NM_001146344.3	1845	PRAMEF11	TRUE	protein_coding	1437	0.00042462	3.66578	0.056	-0.0657947	0.0295141	4.96961	0.026	PTV	MAF_01	162
ENST00000400463	1	20664014	20718017	ENSG00000117245	NM_001122819.3	3958	KIF17	TRUE	protein_coding	3087	0.000427241	5.27728	0.022	-0.0653691	0.0294228	4.93601	0.026	PTV	MAF_01	163
ENST00000371084	1	63593411	63660245	ENSG00000079739	NM_002633.3	2337	PGM1	TRUE	protein_coding	1689	0.000319775	3.97615	0.046	-0.0755987	0.0340072	4.94183	0.026	PTV	MAF_01	122
ENST00000287139	10	70431936	70447951	ENSG00000156574	NM_018055.5	2058	NODAL	TRUE	protein_coding	1044	0.000393166	4.78699	0.029	-0.0685732	0.0307252	4.98105	0.026	MISS_CADD25	MAF_01	150
ENST00000355422	10	116056925	116276803	ENSG00000151892	NM_005264.8	9161	GFRA1	TRUE	protein_coding	1398	0.000796817	3.78469	0.052	-0.0481371	0.0215904	4.97091	0.026	DMG	MAF_01	304
ENST00000312377	12	49976923	50033136	ENSG00000161800	NM_001319999.2	3106	RACGAP1	TRUE	protein_coding	1899	0.00080468	4.48813	0.034	0.0478108	0.021465	4.96124	0.026	DMG	MAF_01	307
ENST00000266744	12	102957674	102960513	ENSG00000139352	NM_004316.4	2481	ASCL1	TRUE	protein_coding	711	0.000152024	5.72823	0.017	-0.109817	0.0493479	4.95226	0.026	MISS_CADD25	MAF_01	58
ENST00000487137	14	23047062	23057538	ENSG00000139880	NM_144985.4	3415	CDH24	TRUE	protein_coding	2346	0.0014285	4.66178	0.031	0.0358129	0.01613	4.9296	0.026	MISS_CADD25	MAF_01	545
ENST00000355059	15	75346955	75357115	ENSG00000140398	NM_024608.4	3711	NEIL1	TRUE	protein_coding	1173	0.00120571	4.37712	0.036	0.0390549	0.0175627	4.94504	0.026	PTV	MAF_01	460
ENST00000259021	17	49788648	49835026	ENSG00000136504	NM_007067.5	9514	KAT7	TRUE	protein_coding	1836	0.00028308	4.04997	0.044	-0.080396	0.03619	4.93505	0.026	DMG	MAF_01	108
ENST00000017003	17	50346126	50363138	ENSG00000015532	NM_022167.4	3507	XYLT2	TRUE	protein_coding	2598	0.00162247	5.18213	0.023	0.0336954	0.0151378	4.95472	0.026	DMG	MAF_01	619
ENST00000330133	19	3762682	3768575	ENSG00000183617	NM_172251.3	608	MRPL54	TRUE	protein_coding	417	0.000225415	4.4451	0.035	0.0904395	0.0405687	4.96975	0.026	PTV	MAF_01	86
ENST00000293771	19	11483427	11505839	ENSG00000161914	NM_138783.4	2154	ZNF653	TRUE	protein_coding	1848	0.00130793	4.57263	0.032	0.0375732	0.0168599	4.96646	0.026	MISS_CADD25	MAF_01	499
ENST00000221455	19	45039045	45070956	ENSG00000104859	NM_007056.3	2229	CLASRP	TRUE	protein_coding	2025	0.00174042	6.50516	0.011	-0.0326179	0.014623	4.97552	0.026	DMG	MAF_01	664
ENST00000441223	2	206642487	206649365	ENSG00000235118	NM_001102659.3	1223	FAM237A	TRUE	protein_coding	546	0.000209689	4.61507	0.032	-0.0935265	0.0420112	4.9561	0.026	PTV	MAF_01	80
ENST00000248444	2	218419121	218453295	ENSG00000127831	NM_007127.3	6500	VIL1	TRUE	protein_coding	2484	0.000542569	5.28375	0.022	-0.0579974	0.0261267	4.92775	0.026	PTV	MAF_01	207
ENST00000355969	20	63707465	63736142	ENSG00000197114	NM_181485.3	1867	ZGPAT	TRUE	protein_coding	1536	0.000180856	4.2487	0.039	0.100582	0.0452841	4.93345	0.026	PTV	MAF_01	69
ENST00000399744	22	18077923	18105396	ENSG00000215193	NM_001127649.3	18626	PEX26	TRUE	protein_coding	918	0.000131055	3.97901	0.046	-0.118484	0.0532298	4.95458	0.026	PTV	MAF_01	50
ENST00000446632	3	3066324	3126613	ENSG00000091181	NM_175726.4	5739	IL5RA	TRUE	protein_coding	1263	0.000178235	3.94533	0.047	0.101635	0.0455435	4.98003	0.026	MISS_CADD25	MAF_01	68
ENST00000295897	4	73397114	73421482	ENSG00000163631	NM_000477.7	2285	ALB	TRUE	protein_coding	1830	0.00121882	4.93982	0.026	-0.0388535	0.0174613	4.95118	0.026	MISS_CADD25	MAF_01	465
ENST00000382496	5	9035033	9546075	ENSG00000112902	NM_003966.3	11755	SEMA5A	TRUE	protein_coding	3225	0.00283604	5.94382	0.015	0.0255601	0.0114647	4.9705	0.026	MISS_CADD25	MAF_01	1082
ENST00000644719	6	32038327	32041644	ENSG00000231852	NM_000500.9	2006	CYP21A2	TRUE	protein_coding	1488	0.00119785	5.04901	0.025	-0.0391092	0.017597	4.93947	0.026	DMG	MAF_01	457
ENST00000367066	6	159034468	159045152	ENSG00000164691	NM_054114.5	3713	TAGAP	TRUE	protein_coding	2196	0.000249005	4.40331	0.036	0.0860602	0.038558	4.98167	0.026	MISS_CADD25	MAF_01	95
ENST00000323984	7	116953238	117230176	ENSG00000004866	NM_001369598.1	2093	ST7	TRUE	protein_coding	1734	0.000516358	5.05446	0.025	-0.0598127	0.026782	4.98772	0.026	DMG	MAF_01	197
ENST00000160373	7	117710651	117874139	ENSG00000077063	NM_033427.3	5904	CTTNBP2	TRUE	protein_coding	4992	0.000311912	4.45274	0.035	0.0768959	0.0344517	4.98179	0.026	PTV	MAF_01	119
ENST00000321764	8	85220587	85284073	ENSG00000185015	NM_198584.3	3884	CA13	TRUE	protein_coding	789	0.000178235	4.3303	0.037	0.101749	0.0456172	4.97508	0.026	PTV	MAF_01	68
ENST00000377470	8	144012280	144047114	ENSG00000186583	NM_198572.3	2170	SPATC1	TRUE	protein_coding	1776	0.00206019	4.50747	0.034	0.0299361	0.0134426	4.95933	0.026	DMG	MAF_01	786
ENST00000356311	9	132878027	132890201	ENSG00000165698	NM_001316897.2	2242	SPACA9	TRUE	protein_coding	669	0.00105631	4.02174	0.045	0.0417069	0.0187524	4.94654	0.026	DMG	MAF_01	403
ENST00000368352	1	155320894	155331114	ENSG00000160753	NM_001105203.2	3436	RUSC1	TRUE	protein_coding	2709	0.000872829	3.93028	0.047	0.0454807	0.0205952	4.87668	0.027	MISS_CADD25	MAF_01	333
ENST00000292357	1	156893698	156916429	ENSG00000187800	NM_001080471.3	4874	PEAR1	TRUE	protein_coding	3114	0.000432483	5.42292	0.02	0.0646722	0.0292445	4.89043	0.027	PTV	MAF_01	165
ENST00000367811	1	169132531	169367948	ENSG00000143156	NM_013330.5	1472	NME7	TRUE	protein_coding	1131	0.000608097	5.44655	0.02	0.0544748	0.0246685	4.87648	0.027	PTV	MAF_01	232
ENST00000367284	1	202007945	202017183	ENSG00000163435	NM_004433.5	3104	ELF3	TRUE	protein_coding	1116	0.0011428	4.23701	0.04	0.0397529	0.018004	4.87528	0.027	DMG	MAF_01	436
ENST00000367284	1	202007945	202017183	ENSG00000163435	NM_004433.5	3104	ELF3	TRUE	protein_coding	1116	0.00112708	4.39856	0.036	0.0400405	0.0181289	4.87815	0.027	MISS_CADD25	MAF_01	430
ENST00000371481	10	93566665	93604480	ENSG00000186188	NM_001195755.2	3605	FFAR4	TRUE	protein_coding	1086	0.000201825	4.6395	0.031	-0.0946439	0.0428724	4.87338	0.027	PTV	MAF_01	77
ENST00000382409	11	644233	707118	ENSG00000177030	NM_021008.4	2190	DEAF1	TRUE	protein_coding	1698	0.000788954	5.04594	0.025	0.0480793	0.0216807	4.91776	0.027	DMG	MAF_01	301
ENST00000300747	11	4598672	4608231	ENSG00000167333	NM_018073.8	3324	TRIM68	TRUE	protein_coding	1458	0.00113232	4.68301	0.03	0.0399631	0.0181054	4.87193	0.027	DMG	MAF_01	432
ENST00000641726	11	5880629	5887079	ENSG00000180974	NM_001005165.2	2947	OR52E4	TRUE	protein_coding	939	0.000272595	4.40661	0.036	-0.0813174	0.036866	4.86537	0.027	PTV	MAF_01	104
ENST00000294244	11	63813456	63827716	ENSG00000168005	NM_138471.3	1954	SPINDOC	TRUE	protein_coding	1146	0.000327639	3.72806	0.054	0.0745255	0.0336283	4.91135	0.027	MISS_CADD25	MAF_01	125
ENST00000356404	11	67491768	67506263	ENSG00000110697	NM_004910.3	4217	PITPNM1	TRUE	protein_coding	3735	0.00243501	4.80693	0.028	0.0272969	0.0123617	4.87605	0.027	MISS_CADD25	MAF_01	929
ENST00000227471	11	67991100	68004982	ENSG00000110057	NM_030930.4	2294	UNC93B1	TRUE	protein_coding	1794	0.00140754	4.89773	0.027	-0.0359031	0.0162437	4.88535	0.027	MISS_CADD25	MAF_01	537
ENST00000278590	11	110093392	110171841	ENSG00000149289	NM_033390.2	8776	ZC3H12C	TRUE	protein_coding	2652	0.00124503	3.83828	0.05	-0.0382452	0.0172685	4.90504	0.027	DMG	MAF_01	475
ENST00000489288	12	2876258	2889524	ENSG00000171792	NM_001252499.3	1926	RHNO1	TRUE	protein_coding	717	0.000298806	3.1442	0.076	0.0779973	0.035204	4.90881	0.027	DMG	MAF_01	114
ENST00000330877	14	104724229	104747325	ENSG00000185100	NM_152328.5	1723	ADSS1	TRUE	protein_coding	1374	0.000694594	5.34884	0.021	0.0510092	0.0231147	4.8699	0.027	PTV	MAF_01	265
ENST00000300061	16	23182745	23216883	ENSG00000166828	NM_001039.4	3477	SCNN1G	TRUE	protein_coding	1950	0.000136298	4.9673	0.026	-0.115497	0.0521634	4.90244	0.027	PTV	MAF_01	52
ENST00000268695	16	88813734	88856970	ENSG00000141012	NM_000512.5	2344	GALNS	TRUE	protein_coding	1569	0.000747016	3.69433	0.055	0.0492392	0.0222956	4.87732	0.027	MISS_CADD25	MAF_01	285
ENST00000259021	17	49788648	49835026	ENSG00000136504	NM_007067.5	9514	KAT7	TRUE	protein_coding	1836	0.000277837	4.06878	0.044	-0.0809687	0.0365296	4.91297	0.027	MISS_CADD25	MAF_01	106
ENST00000262971	19	4007736	4039386	ENSG00000105229	NM_015897.4	3069	PIAS4	TRUE	protein_coding	1533	0.000290943	4.09147	0.043	0.0788032	0.0357107	4.86957	0.027	MISS_CADD25	MAF_01	111
ENST00000221498	19	49361783	49375116	ENSG00000104901	NM_014419.4	939	DKKL1	TRUE	protein_coding	729	0.000359092	4.55779	0.033	-0.0711314	0.0321472	4.89596	0.027	PTV	MAF_01	137
ENST00000395826	2	25160853	25168903	ENSG00000115138	NM_000939.4	1128	POMC	TRUE	protein_coding	804	0.000243763	5.21125	0.022	-0.0862839	0.0389775	4.9004	0.027	PTV	MAF_01	93
ENST00000394053	2	74186172	74217565	ENSG00000065911	NM_006636.4	4403	MTHFD2	TRUE	protein_coding	1053	0.00112708	4.10836	0.043	0.0400972	0.0181376	4.8873	0.027	MISS_CADD25	MAF_01	430
ENST00000249501	2	176108790	176119937	ENSG00000128710	NM_002148.4	1785	HOXD10	TRUE	protein_coding	1023	0.000532085	5.21113	0.022	0.0584512	0.0263839	4.90805	0.027	DMG	MAF_01	203
ENST00000374866	2	189031898	189225312	ENSG00000204262	NM_000393.5	6829	COL5A2	TRUE	protein_coding	4500	0.00358568	4.46057	0.035	-0.0225833	0.0101948	4.90701	0.027	DMG	MAF_01	1368
ENST00000358078	2	219514170	219538772	ENSG00000072182	NM_018674.6	2589	ASIC4	TRUE	protein_coding	1620	0.00117426	5.02768	0.025	0.0394203	0.01777	4.92114	0.027	MISS_CADD25	MAF_01	448
ENST00000644224	2	227683763	227718028	ENSG00000135917	NM_025243.4	5213	SLC19A3	TRUE	protein_coding	1491	0.000136298	3.96142	0.047	0.11528	0.0521051	4.89492	0.027	PTV	MAF_01	52
ENST00000381815	21	33503931	33543491	ENSG00000159131	NM_000819.5	3318	GART	TRUE	protein_coding	3033	0.00194486	4.27543	0.039	-0.0305858	0.0138469	4.879	0.027	DMG	MAF_01	742
ENST00000328268	22	49918167	49927540	ENSG00000184164	NM_024324.5	1428	CRELD2	TRUE	protein_coding	1062	0.000146782	5.10275	0.024	0.111283	0.0502966	4.89531	0.027	PTV	MAF_01	56
ENST00000383814	3	9902612	9916402	ENSG00000163701	NM_153480.2	2679	IL17RE	TRUE	protein_coding	2004	0.00035385	3.64032	0.056	-0.0716323	0.0323299	4.90918	0.027	PTV	MAF_01	135
ENST00000266025	3	50354750	50359521	ENSG00000126062	NM_007024.5	2107	TMEM115	TRUE	protein_coding	1056	0.000314533	5.90645	0.015	0.0758184	0.0342885	4.88936	0.027	MISS_CADD25	MAF_01	120
ENST00000296420	4	100395341	100880126	ENSG00000164035	NM_016242.4	3966	EMCN	TRUE	protein_coding	786	0.000254248	4.77855	0.029	-0.0846528	0.0381973	4.91153	0.027	MISS_CADD25	MAF_01	97
ENST00000274217	5	14581792	14616180	ENSG00000145569	NM_019018.3	7040	OTULINL	TRUE	protein_coding	1071	0.000272595	4.23869	0.04	0.081652	0.0368818	4.90127	0.027	PTV	MAF_01	104
ENST00000302351	5	74627406	74641424	ENSG00000171617	NM_003633.4	4821	ENC1	TRUE	protein_coding	1770	0.000385303	5.18388	0.023	-0.0684838	0.0310251	4.87248	0.027	DMG	MAF_01	147
ENST00000302351	5	74627406	74641424	ENSG00000171617	NM_003633.4	4821	ENC1	TRUE	protein_coding	1770	0.000345986	5.34348	0.021	-0.0721894	0.0327392	4.86195	0.027	MISS_CADD25	MAF_01	132
ENST00000621999	5	78360611	78480739	ENSG00000085365	NM_004866.6	6143	SCAMP1	TRUE	protein_coding	1017	0.00030667	4.61736	0.032	0.076874	0.0347728	4.88741	0.027	DMG	MAF_01	117
ENST00000330794	5	139475533	139482935	ENSG00000184584	NM_198282.4	2170	STING1	TRUE	protein_coding	1140	0.000144161	4.3178	0.038	0.112019	0.050711	4.87956	0.027	MISS_CADD25	MAF_01	55
ENST00000565469	6	24797335	24798917	ENSG00000260286	NM_001282492.2	828	ARMH2	TRUE	protein_coding	693	0.000191341	4.41578	0.036	-0.0973738	0.0439853	4.90082	0.027	DMG	MAF_01	73
ENST00000323267	6	44126914	44155519	ENSG00000137216	NM_018426.3	3284	TMEM63B	TRUE	protein_coding	2499	0.000665762	4.42863	0.035	0.0522837	0.0235926	4.91115	0.027	DMG	MAF_01	254
ENST00000302103	6	96015974	96215612	ENSG00000172461	NM_006581.4	12793	FUT9	TRUE	protein_coding	1080	0.000196583	4.54925	0.033	-0.0958507	0.0433936	4.87909	0.027	MISS_CADD25	MAF_01	75
ENST00000296980	6	137143820	137173648	ENSG00000164485	NM_052962.3	2893	IL22RA2	TRUE	protein_coding	792	0.000256869	5.12104	0.024	-0.0840121	0.0379646	4.89696	0.027	MISS_CADD25	MAF_01	98
ENST00000610140	7	33014130	33062796	ENSG00000122643	NM_001002010.5	1667	NT5C3A	TRUE	protein_coding	996	0.00113756	4.58645	0.032	-0.0399762	0.0180558	4.90196	0.027	DMG	MAF_01	434
ENST00000518318	7	38977909	39493095	ENSG00000106536	NM_001370959.1	6123	POU6F2	TRUE	protein_coding	2163	0.00136036	3.42788	0.064	0.0364156	0.0165146	4.86225	0.027	MISS_CADD25	MAF_01	519
ENST00000305866	7	93232340	93361123	ENSG00000004766	NM_017667.4	5684	VPS50	TRUE	protein_coding	2895	0.0014652	5.44606	0.02	-0.0352061	0.0159148	4.89367	0.027	MISS_CADD25	MAF_01	559
ENST00000310512	7	100428790	100434118	ENSG00000146834	NM_019606.6	2822	MEPCE	TRUE	protein_coding	2070	0.000560917	4.43712	0.035	0.0566494	0.0256985	4.8593	0.027	MISS_CADD25	MAF_01	214
ENST00000467773	7	144397240	144410227	ENSG00000106410	NM_001080413.3	2076	NOBOX	TRUE	protein_coding	2076	0.000930493	5.20771	0.022	-0.0441985	0.0199615	4.90264	0.027	MISS_CADD25	MAF_01	355
ENST00000413272	8	28021964	28083936	ENSG00000189233	NM_001010906.2	3952	NUGGC	TRUE	protein_coding	2391	0.00142588	4.79193	0.029	0.0357378	0.0161481	4.89792	0.027	PTV	MAF_01	544
ENST00000416274	8	85177154	85217158	ENSG00000133740	NM_001951.4	1964	E2F5	TRUE	protein_coding	1041	0.00082827	4.88442	0.027	-0.0467282	0.0211754	4.86963	0.027	DMG	MAF_01	316
ENST00000265433	8	89933331	90003228	ENSG00000104320	NM_002485.5	4622	NBN	TRUE	protein_coding	2265	0.000901661	5.45946	0.019	0.04491	0.0202962	4.89615	0.027	PTV	MAF_01	344
ENST00000524821	8	144525733	144529132	ENSG00000213563	NM_001001795.2	2455	C8orf82	TRUE	protein_coding	651	0.000718184	4.09878	0.043	-0.0503954	0.0227366	4.91279	0.027	MISS_CADD25	MAF_01	274
ENST00000684003	9	137205685	137219361	ENSG00000188566	NM_014434.4	4817	NDOR1	TRUE	protein_coding	1794	0.00211523	3.13223	0.077	-0.0294098	0.0132659	4.91484	0.027	DMG	MAF_01	807
ENST00000379510	X	21372801	21654695	ENSG00000149970	NM_014927.5	5753	CNKSR2	TRUE	protein_coding	3105	0.00016513	4.39295	0.036	-0.105071	0.0474212	4.90934	0.027	MISS_CADD25	MAF_01	63
ENST00000334463	X	72204657	72239027	ENSG00000186871	NM_017669.4	4218	ERCC6L	TRUE	protein_coding	3753	0.000152024	4.6155	0.032	-0.10905	0.0494226	4.86856	0.027	DMG	MAF_01	58
ENST00000675840	1	25861484	25875708	ENSG00000182749	NM_178422.6	2685	PAQR7	TRUE	protein_coding	1041	0.000870208	4.23217	0.04	-0.0453613	0.0206254	4.83688	0.028	DMG	MAF_01	332
ENST00000361584	1	40450102	40463718	ENSG00000187801	NM_023070.3	2217	ZFP69B	TRUE	protein_coding	1605	0.000647414	4.41313	0.036	-0.0524799	0.02391	4.81755	0.028	MISS_CADD25	MAF_01	247
ENST00000523677	1	43281877	43285617	ENSG00000253313	NM_182517.3	1486	C1orf210	TRUE	protein_coding	342	0.000159888	4.585	0.032	-0.105673	0.0480857	4.8294	0.028	PTV	MAF_01	61
ENST00000373585	10	68901286	68946847	ENSG00000107625	NM_024045.2	2501	DDX50	TRUE	protein_coding	2214	0.000668383	6.03786	0.014	-0.0516702	0.0235696	4.80593	0.028	DMG	MAF_01	255
ENST00000225235	10	94402541	94536332	ENSG00000108239	NM_015188.2	5637	TBC1D12	TRUE	protein_coding	2328	0.000175614	5.25339	0.022	-0.100903	0.0459592	4.82022	0.028	PTV	MAF_01	67
ENST00000298746	10	114938195	114977676	ENSG00000165832	NM_139169.5	3406	TRUB1	TRUE	protein_coding	1050	0.000222794	5.22074	0.022	0.0898999	0.0408068	4.85349	0.028	PTV	MAF_01	85
ENST00000278826	11	61362344	61369509	ENSG00000149483	NM_016464.5	1475	TMEM138	TRUE	protein_coding	489	0.000317154	4.53913	0.033	0.0751794	0.0341809	4.8376	0.028	MISS_CADD25	MAF_01	121
ENST00000263593	11	124633113	124695707	ENSG00000110013	NM_170601.5	5441	SIAE	TRUE	protein_coding	1572	0.000311912	4.40862	0.036	0.0755147	0.034465	4.80072	0.028	PTV	MAF_01	119
ENST00000358495	12	911736	990053	ENSG00000002016	NM_134424.4	3023	RAD52	TRUE	protein_coding	1257	0.000545191	6.21383	0.013	-0.0573782	0.0260687	4.84456	0.028	DMG	MAF_01	208
ENST00000229304	12	7649400	7665908	ENSG00000111701	NM_001644.5	894	APOBEC1	TRUE	protein_coding	711	0.000225415	5.10986	0.024	0.0890587	0.0405286	4.8287	0.028	MISS_CADD25	MAF_01	86
ENST00000412615	12	112125538	112153604	ENSG00000135148	NM_006700.3	2633	TRAFD1	TRUE	protein_coding	1749	0.000359092	4.95218	0.026	0.0705227	0.0321156	4.82197	0.028	DMG	MAF_01	137
ENST00000545875	12	132768914	132829078	ENSG00000090615		3784	GOLGA3	TRUE	protein_coding	3405	0.000317154	4.96157	0.026	0.075233	0.0341702	4.84753	0.028	PTV	MAF_01	121
ENST00000377767	13	72752169	72782096	ENSG00000083520	NM_014953.5	10571	DIS3	TRUE	protein_coding	2877	0.00100126	3.92959	0.047	-0.0423478	0.019268	4.83045	0.028	PTV	MAF_01	382
ENST00000319580	15	64911902	64958691	ENSG00000166839	NM_182703.6	3101	ANKDD1A	TRUE	protein_coding	1569	0.00106155	6.46595	0.011	-0.0411737	0.0187188	4.83818	0.028	MISS_CADD25	MAF_01	405
ENST00000322954	15	70654554	70763558	ENSG00000137831	NM_018003.4	6904	UACA	TRUE	protein_coding	4251	0.000739153	5.22965	0.022	0.0493385	0.0224175	4.84395	0.028	PTV	MAF_01	282
ENST00000328828	15	78077808	78104370	ENSG00000183476	NM_001101404.2	2227	SH2D7	TRUE	protein_coding	1356	0.000277837	5.00462	0.025	0.0800545	0.0365478	4.79786	0.028	PTV	MAF_01	106
ENST00000305428	15	79432336	79472304	ENSG00000169330	NM_015206.3	6926	MINAR1	TRUE	protein_coding	2751	0.00166178	5.28891	0.021	0.0328799	0.0149645	4.82767	0.028	DMG	MAF_01	634
ENST00000395456	16	28984826	28990784	ENSG00000213658	NM_001014987.2	1671	LAT	TRUE	protein_coding	702	0.000272595	4.91827	0.027	0.0809871	0.0368887	4.81999	0.028	DMG	MAF_01	104
ENST00000453066	17	1742836	1755265	ENSG00000167711	NM_000934.4	2249	SERPINF2	TRUE	protein_coding	1476	0.000183478	3.61778	0.057	0.0990305	0.044948	4.8542	0.028	DMG	MAF_01	70
ENST00000576742	17	3510502	3557812	ENSG00000167723	NM_145068.4	5927	TRPV3	TRUE	protein_coding	2373	0.000815165	5.84679	0.016	-0.046798	0.0213382	4.80995	0.028	PTV	MAF_01	311
ENST00000330494	17	7884796	7912760	ENSG00000170004	NM_001005273.3	7385	CHD3	TRUE	protein_coding	6003	0.00180856	4.97244	0.026	0.0314568	0.0143396	4.81232	0.028	DMG	MAF_01	690
ENST00000395511	17	21123364	21193265	ENSG00000109016		2175	DHRS7B	TRUE	protein_coding	978	0.000940978	4.29301	0.038	-0.0436238	0.0198639	4.82298	0.028	DMG	MAF_01	359
ENST00000617633	17	37609739	37643446	ENSG00000278053	NM_007010.5	6383	DDX52	TRUE	protein_coding	1800	0.000959326	6.15683	0.013	0.043172	0.0196734	4.81556	0.028	MISS_CADD25	MAF_01	366
ENST00000311269	17	62701314	62808344	ENSG00000173838	NM_152598.4	3071	MARCHF10	TRUE	protein_coding	2427	0.00101699	3.65671	0.056	0.041869	0.019112	4.79926	0.028	MISS_CADD25	MAF_01	388
ENST00000262971	19	4007736	4039386	ENSG00000105229	NM_015897.4	3069	PIAS4	TRUE	protein_coding	1533	0.000293564	4.03846	0.044	0.0780473	0.035551	4.81962	0.028	DMG	MAF_01	112
ENST00000293771	19	11483427	11505839	ENSG00000161914	NM_138783.4	2154	ZNF653	TRUE	protein_coding	1848	0.00138919	4.31318	0.038	0.0358479	0.0163608	4.80087	0.028	DMG	MAF_01	530
ENST00000343625	19	15451624	15464544	ENSG00000105122	NM_022904.3	3266	RASAL3	TRUE	protein_coding	3036	0.00266567	5.69853	0.017	-0.0259913	0.0118265	4.82999	0.028	DMG	MAF_01	1017
ENST00000187762	19	16661139	16690023	ENSG00000072954	NM_024074.4	2631	TMEM38A	TRUE	protein_coding	900	0.000301427	4.1608	0.041	-0.0769939	0.0350847	4.81588	0.028	MISS_CADD25	MAF_01	115
ENST00000252771	19	17747718	17788568	ENSG00000130475		3118	FCHO1	TRUE	protein_coding	2670	0.00217552	4.79976	0.028	0.0287689	0.0130859	4.83329	0.028	MISS_CADD25	MAF_01	830
ENST00000638572	2	85837120	85905199	ENSG00000115525	NM_003896.4	4366	ST3GAL5	TRUE	protein_coding	1257	0.000579265	5.54294	0.019	0.0555699	0.025286	4.82967	0.028	DMG	MAF_01	221
ENST00000638572	2	85837120	85905199	ENSG00000115525	NM_003896.4	4366	ST3GAL5	TRUE	protein_coding	1257	0.000359092	5.84776	0.016	0.070407	0.0321084	4.80832	0.028	MISS_CADD25	MAF_01	137
ENST00000374866	2	189031898	189225312	ENSG00000204262	NM_000393.5	6829	COL5A2	TRUE	protein_coding	4500	0.00355947	4.41084	0.036	-0.0225159	0.010232	4.84233	0.028	MISS_CADD25	MAF_01	1358
ENST00000457363	20	58218495	58228653	ENSG00000124227		1038	ANKRD60	TRUE	protein_coding	1038	0.001266	6.02358	0.014	0.0377528	0.0171349	4.85438	0.028	PTV	MAF_01	483
ENST00000328834	3	32685145	32773875	ENSG00000182973		2815	CNOT10	TRUE	protein_coding	2235	0.00128959	3.45847	0.063	-0.0371365	0.016951	4.79964	0.028	DMG	MAF_01	492
ENST00000450053	3	46979666	47009704	ENSG00000160796	NM_015175.3	8842	NBEAL2	TRUE	protein_coding	8265	0.00042462	4.22806	0.04	-0.0648557	0.0295134	4.82901	0.028	PTV	MAF_01	162
ENST00000307142	4	118850688	119061247	ENSG00000172403	NM_133477.3	7282	SYNPO2	TRUE	protein_coding	3786	0.00209427	4.85159	0.028	0.02932	0.0133333	4.83563	0.028	DMG	MAF_01	799
ENST00000265000	4	173168811	173323967	ENSG00000109586	NM_017423.3	4249	GALNT7	TRUE	protein_coding	1974	0.00063955	4.40387	0.036	0.0529443	0.0240909	4.82983	0.028	MISS_CADD25	MAF_01	244
ENST00000296564	5	5420664	5490220	ENSG00000164151	NM_015325.3	7930	ICE1	TRUE	protein_coding	6801	0.000872829	5.03961	0.025	-0.0453233	0.0206247	4.8291	0.028	MISS_CADD25	MAF_01	333
ENST00000306422	5	77628712	77638713	ENSG00000171540	NM_032109.3	2694	OTP	TRUE	protein_coding	978	0.000233279	4.41079	0.036	-0.0876972	0.0398685	4.83851	0.028	DMG	MAF_01	89
ENST00000432126	5	141923855	141942047	ENSG00000081791	NM_014773.5	4907	DELE1	TRUE	protein_coding	1548	0.000477042	4.37738	0.036	-0.0612028	0.027888	4.81625	0.028	MISS_CADD25	MAF_01	182
ENST00000274643	6	2663629	2750922	ENSG00000145949	NM_001012418.5	5754	MYLK4	TRUE	protein_coding	1167	0.00110611	5.65883	0.017	-0.0401545	0.0183111	4.80882	0.028	DMG	MAF_01	422
ENST00000452236	6	28570535	28616212	ENSG00000232040	NM_052923.2	5935	ZBED9	TRUE	protein_coding	3978	0.000272595	4.27745	0.039	0.080841	0.036855	4.81139	0.028	PTV	MAF_01	104
ENST00000299367	6	31897785	31945672	ENSG00000166278	NM_000063.6	2610	C2	TRUE	protein_coding	2259	0.00123978	5.08877	0.024	0.0381302	0.0172984	4.85878	0.028	MISS_CADD25	MAF_01	473
ENST00000648437	6	34417454	34426069	ENSG00000124614	NM_001014.5	588	RPS10	TRUE	protein_coding	498	0.000479663	4.40029	0.036	-0.0612343	0.0277901	4.85524	0.028	DMG	MAF_01	183
ENST00000648437	6	34417454	34426069	ENSG00000124614	NM_001014.5	588	RPS10	TRUE	protein_coding	498	0.000479663	4.40029	0.036	-0.0612343	0.0277901	4.85524	0.028	MISS_CADD25	MAF_01	183
ENST00000307972	6	41546381	41602384	ENSG00000137166	NM_001012426.2	5994	FOXP4	TRUE	protein_coding	2043	0.000872829	3.22019	0.073	-0.0452961	0.0206082	4.83106	0.028	DMG	MAF_01	333
ENST00000449726	7	30027404	30130483	ENSG00000106086	NM_001197026.2	7774	PLEKHA8	TRUE	protein_coding	1560	0.00059237	3.4102	0.065	-0.0548156	0.0250072	4.80482	0.028	DMG	MAF_01	226
ENST00000276410	8	42752620	42796392	ENSG00000147434	NM_004198.3	2400	CHRNA6	TRUE	protein_coding	1485	0.0002359	5.1628	0.023	0.0873696	0.039654	4.85452	0.028	PTV	MAF_01	90
ENST00000651200	9	72051376	72072721	ENSG00000204669	NM_001128618.2	1510	C9orf57	TRUE	protein_coding	420	0.000225415	4.4722	0.034	-0.089245	0.0405708	4.83884	0.028	DMG	MAF_01	86
ENST00000253968	9	93951627	93955355	ENSG00000131668	NM_021570.4	1511	BARX1	TRUE	protein_coding	765	0.00130007	4.21805	0.04	0.0371218	0.0169176	4.81484	0.028	DMG	MAF_01	496
ENST00000374525	9	109498325	110172512	ENSG00000157654		6866	PALM2AKAP2	TRUE	protein_coding	2847	0.00138395	3.88711	0.049	-0.0360021	0.0163886	4.82581	0.028	MISS_CADD25	MAF_01	528
ENST00000373547	9	125146573	125189939	ENSG00000119414	NM_002721.5	4103	PPP6C	TRUE	protein_coding	918	0.000144161	4.34617	0.037	0.111445	0.0507147	4.82899	0.028	DMG	MAF_01	55
ENST00000603986	X	49053572	49069857	ENSG00000147144	NM_001163321.4	3467	CCDC120	TRUE	protein_coding	2091	0.000728668	5.27976	0.022	-0.0495511	0.0225879	4.81233	0.028	DMG	MAF_01	278
ENST00000620676	1	12230030	12512047	ENSG00000048707	NM_015378.4	16357	VPS13D	TRUE	protein_coding	13167	0.00685944	4.23148	0.04	-0.0161728	0.00739124	4.78782	0.029	MISS_CADD25	MAF_01	2617
ENST00000368408	1	155078837	155087538	ENSG00000143590	NM_004952.5	1817	EFNA3	TRUE	protein_coding	717	0.000180856	6.63293	0.01	0.0986741	0.0452129	4.76302	0.029	MISS_CADD25	MAF_01	69
ENST00000277517	10	1018910	1025859	ENSG00000148377	NM_033261.3	1356	IDI2	TRUE	protein_coding	684	0.00131318	4.13101	0.042	-0.0366499	0.0168276	4.74351	0.029	DMG	MAF_01	501
ENST00000446961	10	70298970	70382650	ENSG00000172731	NM_001278212.2	3074	LRRC20	TRUE	protein_coding	NA	0.000403651	4.31247	0.038	0.0660727	0.0303215	4.74834	0.029	MISS_CADD25	MAF_01	154
ENST00000357878	10	123135970	123139423	ENSG00000188620	NM_001105574.2	2847	HMX3	TRUE	protein_coding	1074	0.000479663	3.20188	0.074	-0.0605917	0.0278199	4.74367	0.029	MISS_CADD25	MAF_01	183
ENST00000531120	11	32583798	32606264	ENSG00000149100	NM_006360.6	5047	EIF3M	TRUE	protein_coding	1125	0.00042462	3.77132	0.052	-0.0646362	0.0295423	4.78701	0.029	DMG	MAF_01	162
ENST00000525166	11	92224818	92896473	ENSG00000165323	NM_001367949.2	19504	FAT3	TRUE	protein_coding	13770	0.00560917	5.13096	0.024	0.0178669	0.00817069	4.78168	0.029	DMG	MAF_01	2140
ENST00000308721	12	12049844	12211084	ENSG00000121380	NM_138723.2	1897	BCL2L14	TRUE	protein_coding	984	0.000131055	5.41736	0.02	-0.115831	0.0531474	4.7499	0.029	PTV	MAF_01	50
ENST00000420353	12	53507856	53626410	ENSG00000170653	NM_006856.3	6660	ATF7	TRUE	protein_coding	1452	0.000581886	3.96466	0.046	-0.0552095	0.025234	4.78691	0.029	DMG	MAF_01	222
ENST00000389704	13	36998816	37009614	ENSG00000120699	NM_181503.3	1166	EXOSC8	TRUE	protein_coding	831	0.000841376	4.9487	0.026	-0.0457752	0.0210109	4.74645	0.029	DMG	MAF_01	321
ENST00000298875	14	92121969	92172145	ENSG00000165934	NM_017437.3	13003	CPSF2	TRUE	protein_coding	2349	0.000154645	4.11298	0.043	-0.106784	0.04896	4.75691	0.029	PTV	MAF_01	59
ENST00000305560	15	45402336	45421415	ENSG00000171763	NM_024063.3	2561	SPATA5L1	TRUE	protein_coding	2262	0.000445588	4.68905	0.03	0.0630038	0.0288649	4.76425	0.029	PTV	MAF_01	170
ENST00000299705	15	79311112	79427432	ENSG00000166557	NM_007364.4	1418	TMED3	TRUE	protein_coding	654	0.000576644	4.36377	0.037	-0.0553587	0.025377	4.75872	0.029	PTV	MAF_01	220
ENST00000270560	17	4771884	4783213	ENSG00000142484	NM_003963.3	714	TM4SF5	TRUE	protein_coding	594	0.000498011	4.26637	0.039	-0.0594874	0.0272915	4.75113	0.029	DMG	MAF_01	190
ENST00000474627	17	17977409	18039209	ENSG00000171953	NM_145691.4	1553	ATPAF2	TRUE	protein_coding	870	0.000419377	4.85733	0.028	0.0650803	0.0297375	4.7895	0.029	DMG	MAF_01	160
ENST00000651974	17	45023340	45061109	ENSG00000172992	NM_001288655.2	2171	DCAKD	TRUE	protein_coding	696	0.00147831	5.33147	0.021	0.0346006	0.0158577	4.7609	0.029	DMG	MAF_01	564
ENST00000406846	2	48962157	49154527	ENSG00000170820	NM_000145.4	2762	FSHR	TRUE	protein_coding	2088	0.00115067	4.38652	0.036	0.0390834	0.0179509	4.74037	0.029	DMG	MAF_01	439
ENST00000285667	21	14371115	14383484	ENSG00000155304	NM_006948.5	3945	HSPA13	TRUE	protein_coding	1416	0.000241142	5.19369	0.023	0.0858837	0.0392572	4.78612	0.029	PTV	MAF_01	92
ENST00000216185	22	36467046	36481640	ENSG00000100348	NM_012473.4	1336	TXN2	TRUE	protein_coding	501	0.000238521	3.21186	0.073	-0.0862238	0.0394605	4.77452	0.029	PTV	MAF_01	91
ENST00000684406	3	35638945	35794496	ENSG00000172995	NM_001385562.1	4158	ARPP21	TRUE	protein_coding	2544	0.000152024	5.47081	0.019	-0.107368	0.0493113	4.74088	0.029	PTV	MAF_01	58
ENST00000357750	3	50317790	50322782	ENSG00000068001	NM_003773.5	1882	HYAL2	TRUE	protein_coding	1422	0.000867587	5.60161	0.018	0.0450287	0.020657	4.75167	0.029	DMG	MAF_01	331
ENST00000254803	4	70688532	70690551	ENSG00000132467	NM_020368.3	2020	UTP3	TRUE	protein_coding	1440	0.000131055	5.76342	0.016	-0.11613	0.053192	4.76647	0.029	PTV	MAF_01	50
ENST00000503787	5	55160167	55167297	ENSG00000164294	NM_001008397.4	3731	GPX8	TRUE	protein_coding	630	0.000650035	3.58037	0.058	-0.0520853	0.0238927	4.75226	0.029	DMG	MAF_01	248
ENST00000503787	5	55160167	55167297	ENSG00000164294	NM_001008397.4	3731	GPX8	TRUE	protein_coding	630	0.000587128	3.58406	0.058	-0.0549304	0.0251384	4.77475	0.029	MISS_CADD25	MAF_01	224
ENST00000375832	6	31706866	31710679	ENSG00000204424	NM_001003693.3	1023	LY6G6F	TRUE	protein_coding	894	0.000144161	5.50963	0.019	-0.110629	0.0506824	4.76457	0.029	MISS_CADD25	MAF_01	55
ENST00000375203	6	32115264	32128253	ENSG00000213676	NM_004381.5	2626	ATF6B	TRUE	protein_coding	2112	0.00213882	4.06735	0.044	-0.0288699	0.0131833	4.79557	0.029	DMG	MAF_01	816
ENST00000297071	7	23504780	23532041	ENSG00000164548	NM_013293.5	1785	TRA2A	TRUE	protein_coding	849	0.000421998	4.69552	0.03	0.0648505	0.0296222	4.79283	0.029	DMG	MAF_01	161
ENST00000517566	8	106270144	106752694	ENSG00000164830	NM_001198533.2	4691	OXR1	TRUE	protein_coding	2622	0.00190817	4.98284	0.026	0.0304077	0.0139659	4.74059	0.029	DMG	MAF_01	728
ENST00000651200	9	72051376	72072721	ENSG00000204669	NM_001128618.2	1510	C9orf57	TRUE	protein_coding	420	0.000230658	4.57739	0.032	-0.0874906	0.0401073	4.75857	0.029	PTV	MAF_01	88
ENST00000346234	9	75088514	75147265	ENSG00000134996	NM_012383.5	1348	OSTF1	TRUE	protein_coding	645	0.00118474	4.51429	0.034	-0.0386097	0.0177101	4.75278	0.029	DMG	MAF_01	452
ENST00000371589	9	137086857	137109189	ENSG00000177239	NM_016219.5	2707	MAN1B1	TRUE	protein_coding	2100	0.000387924	4.32124	0.038	-0.0673981	0.0309243	4.75002	0.029	PTV	MAF_01	148
ENST00000634842	1	26164101	26168963	ENSG00000282872	NM_001364669.2	1085	C1orf232	TRUE	protein_coding	561	0.000382682	4.84204	0.028	-0.0676073	0.0310887	4.72914	0.03	DMG	MAF_01	146
ENST00000361720	1	26890488	26900467	ENSG00000198746	NM_022078.3	2125	GPATCH3	TRUE	protein_coding	1578	0.00356471	6.07864	0.014	0.0221818	0.0102185	4.71213	0.03	DMG	MAF_01	1360
ENST00000372858	1	39560709	39576790	ENSG00000090621	NM_001135653.2	3142	PABPC4	TRUE	protein_coding	1983	0.00085186	2.99658	0.083	-0.0452386	0.0208471	4.709	0.03	DMG	MAF_01	325
ENST00000271469	1	162561506	162599842	ENSG00000117143		2377	UAP1	TRUE	protein_coding	1569	0.001093	4.8717	0.027	-0.0399626	0.0184078	4.71309	0.03	MISS_CADD25	MAF_01	417
ENST00000608469	1	196888014	196918713	ENSG00000134365	NM_001201550.3	2063	CFHR4	TRUE	protein_coding	1737	0.000325017	5.51462	0.019	-0.0732538	0.0337306	4.71642	0.03	DMG	MAF_01	124
ENST00000259154	1	215567304	215621807	ENSG00000136636	NM_016121.5	4019	KCTD3	TRUE	protein_coding	2448	0.000707699	3.99921	0.046	-0.0497406	0.0228675	4.73135	0.03	DMG	MAF_01	270
ENST00000422982	10	80150889	80205572	ENSG00000122359	NM_145868.2	6734	ANXA11	TRUE	protein_coding	1518	0.000296185	4.59825	0.032	0.0768357	0.035394	4.71268	0.03	PTV	MAF_01	113
ENST00000397542	11	616577	626078	ENSG00000099834	NM_021924.5	3359	CDHR5	TRUE	protein_coding	2538	0.000180856	6.21306	0.013	0.0980645	0.0452576	4.69506	0.03	MISS_CADD25	MAF_01	69
ENST00000382044	15	43403061	43510728	ENSG00000067369	NM_001141980.3	10369	TP53BP1	TRUE	protein_coding	5934	0.000243763	4.63328	0.031	0.0849069	0.0390161	4.73586	0.03	PTV	MAF_01	93
ENST00000472572	16	5044122	5066110	ENSG00000153446	NM_001098514.3	1360	C16orf89	TRUE	protein_coding	1086	0.00025949	4.00941	0.045	-0.0818501	0.0378088	4.68653	0.03	PTV	MAF_01	99
ENST00000279396	16	29940885	29973050	ENSG00000149932	NM_001083613.2	946	TMEM219	TRUE	protein_coding	NA	0.000199204	5.36732	0.021	-0.0939193	0.0431491	4.73769	0.03	MISS_CADD25	MAF_01	76
ENST00000258214	16	57512181	57536571	ENSG00000135736	NM_033212.4	2432	CCDC102A	TRUE	protein_coding	1653	0.00240618	4.61777	0.032	0.0270755	0.0124426	4.73512	0.03	MISS_CADD25	MAF_01	918
ENST00000245206	16	58707131	58734342	ENSG00000125166	NM_002080.4	2421	GOT2	TRUE	protein_coding	1293	0.00061596	4.12798	0.042	0.0532463	0.0245489	4.70454	0.03	MISS_CADD25	MAF_01	235
ENST00000252622	19	2321520	2328611	ENSG00000130332	NM_016199.3	491	LSM7	TRUE	protein_coding	312	0.000264732	2.40534	0.12	0.0810347	0.0374362	4.68553	0.03	DMG	MAF_01	101
ENST00000682292	19	17075777	17214537	ENSG00000099331	NM_004145.4	7606	MYO9B	TRUE	protein_coding	6474	0.00665237	4.45551	0.035	-0.0163155	0.00751634	4.71184	0.03	DMG	MAF_01	2538
ENST00000338315	2	24010081	24063321	ENSG00000205639	NM_001346880.2	2846	MFSD2B	TRUE	protein_coding	1515	0.000959326	4.42738	0.035	-0.0425404	0.0196573	4.68333	0.03	MISS_CADD25	MAF_01	366
ENST00000664447	2	127183832	127220313	ENSG00000186684	NM_001367502.1	5082	CYP27C1	TRUE	protein_coding	1614	0.000162509	4.96568	0.026	0.103432	0.0477208	4.69779	0.03	DMG	MAF_01	62
ENST00000262879	20	38472816	38578859	ENSG00000170471	NM_020336.4	8633	RALGAPB	TRUE	protein_coding	4485	0.00243501	4.88181	0.027	-0.0268654	0.0123691	4.71747	0.03	MISS_CADD25	MAF_01	929
ENST00000412997	3	20160593	20186206	ENSG00000129810	NM_001199251.3	3070	SGO1	TRUE	protein_coding	1584	0.000450831	4.617	0.032	-0.0621905	0.0286444	4.71377	0.03	MISS_CADD25	MAF_01	172
ENST00000396169	3	42257825	42266185	ENSG00000187094	NM_000729.6	1504	CCK	TRUE	protein_coding	348	0.000162509	5.2343	0.022	0.10337	0.0476955	4.69711	0.03	DMG	MAF_01	62
ENST00000359365	3	50329782	50340980	ENSG00000068028	NM_007182.5	1847	RASSF1	TRUE	protein_coding	1023	0.00176138	4.181	0.041	-0.031415	0.0145103	4.68731	0.03	DMG	MAF_01	672
ENST00000404464	3	184276011	184293031	ENSG00000145194	NM_001100121.2	3223	ECE2	TRUE	protein_coding	2298	0.00289895	6.04256	0.014	0.024534	0.0113239	4.69405	0.03	MISS_CADD25	MAF_01	1106
ENST00000310085	4	7040849	7043001	ENSG00000173013	NM_153376.3	2153	CCDC96	TRUE	protein_coding	1668	0.000972431	5.42966	0.02	0.0422999	0.0195474	4.68273	0.03	DMG	MAF_01	371
ENST00000317735	4	109827972	109849123	ENSG00000180245	NM_006583.5	1815	RRH	TRUE	protein_coding	1014	0.00107728	4.92632	0.026	0.0403982	0.0185721	4.73153	0.03	DMG	MAF_01	411
ENST00000429602	5	176238367	176345991	ENSG00000170085	NM_001308195.2	3305	SIMC1	TRUE	protein_coding	2676	0.00137084	6.74046	0.0094	0.0356717	0.016467	4.69265	0.03	MISS_CADD25	MAF_01	523
ENST00000222982	7	99648194	99679998	ENSG00000106258	NM_000777.5	1720	CYP3A5	TRUE	protein_coding	1509	0.000574023	4.70183	0.03	0.0551202	0.0254054	4.70726	0.03	MISS_CADD25	MAF_01	219
ENST00000247879	7	141764097	141765197	ENSG00000127362	NM_016943.2	1101	TAS2R3	TRUE	protein_coding	951	0.000159888	5.02622	0.025	0.104104	0.0481124	4.68185	0.03	PTV	MAF_01	61
ENST00000404789	8	91070196	91087095	ENSG00000155100	NM_016023.5	3148	OTUD6B	TRUE	protein_coding	882	0.00059237	4.99221	0.025	-0.0543221	0.0250341	4.70858	0.03	DMG	MAF_01	226
ENST00000532777	8	144827518	144847509	ENSG00000147789	NM_003416.4	2760	ZNF7	TRUE	protein_coding	NA	0.00016513	4.83598	0.028	-0.102883	0.0473891	4.7134	0.03	MISS_CADD25	MAF_01	63
ENST00000346234	9	75088514	75147265	ENSG00000134996	NM_012383.5	1348	OSTF1	TRUE	protein_coding	645	0.0011297	4.55487	0.033	-0.039474	0.0181354	4.7377	0.03	MISS_CADD25	MAF_01	431
ENST00000443024	9	92210207	92293854	ENSG00000196305	NM_002161.6	4483	IARS1	TRUE	protein_coding	3789	0.00298282	4.28371	0.038	-0.0243387	0.0111816	4.73791	0.03	DMG	MAF_01	1138
ENST00000374395	1	24502351	24541040	ENSG00000117602	NM_013441.4	6863	RCAN3	TRUE	protein_coding	726	0.000665762	5.48078	0.019	0.0509704	0.0235783	4.67314	0.031	DMG	MAF_01	254
ENST00000454449	1	157092043	157112412	ENSG00000253831	NM_001004341.2	1977	ETV3L	TRUE	protein_coding	1086	0.000458694	5.19822	0.023	-0.061212	0.0283986	4.64601	0.031	PTV	MAF_01	175
ENST00000445590	1	222737207	222750805	ENSG00000197520		1096	FAM177B	TRUE	protein_coding	477	0.000249005	3.9024	0.048	0.0829978	0.0385358	4.6388	0.031	PTV	MAF_01	95
ENST00000373306	10	69403903	69416918	ENSG00000075073	NM_001057.3	2715	TACR2	TRUE	protein_coding	1197	0.000849239	4.86166	0.027	-0.0451439	0.0209147	4.65903	0.031	DMG	MAF_01	324
ENST00000227471	11	67991100	68004982	ENSG00000110057	NM_030930.4	2294	UNC93B1	TRUE	protein_coding	1794	0.00162771	4.83966	0.028	-0.0325484	0.0151081	4.64129	0.031	DMG	MAF_01	621
ENST00000375618	11	111514778	111537043	ENSG00000183644	NM_001100388.2	733	HOATZ	TRUE	protein_coding	510	0.000238521	4.88206	0.027	-0.0847785	0.0394096	4.62772	0.031	MISS_CADD25	MAF_01	91
ENST00000262027	12	57475445	57517569	ENSG00000166986	NM_004990.4	2797	MARS1	TRUE	protein_coding	2703	0.000495389	4.16347	0.041	0.0591349	0.0273454	4.67649	0.031	PTV	MAF_01	189
ENST00000216294	14	61762420	61796428	ENSG00000023608	NM_003082.4	2593	SNAPC1	TRUE	protein_coding	1107	0.00246908	3.91584	0.048	0.0264364	0.0122829	4.63235	0.031	DMG	MAF_01	942
ENST00000256366	14	70366499	70417090	ENSG00000213463	NM_018373.3	7057	SYNJ2BP	TRUE	protein_coding	438	0.000345986	4.23194	0.04	-0.0705871	0.0327398	4.64836	0.031	DMG	MAF_01	132
ENST00000286096	16	27203508	27221768	ENSG00000155666	NM_024773.3	2431	KDM8	TRUE	protein_coding	1251	0.000361713	4.58262	0.032	0.0691434	0.0320348	4.65861	0.031	MISS_CADD25	MAF_01	138
ENST00000614623	17	36495636	36543435	ENSG00000278259	NM_001163735.2	3931	MYO19	TRUE	protein_coding	2913	0.00437987	4.80818	0.028	0.0199729	0.00923972	4.67268	0.031	MISS_CADD25	MAF_01	1671
ENST00000252622	19	2321520	2328611	ENSG00000130332	NM_016199.3	491	LSM7	TRUE	protein_coding	312	0.000243763	2.25395	0.13	0.0842556	0.0390124	4.66435	0.031	MISS_CADD25	MAF_01	93
ENST00000648477	19	11574660	11579008	ENSG00000102575	NM_001611.5	1381	ACP5	TRUE	protein_coding	978	0.000196583	4.06366	0.044	-0.0939827	0.0434417	4.6804	0.031	PTV	MAF_01	75
ENST00000281405	2	19910263	19990105	ENSG00000118965	NM_020779.4	6898	WDR35	TRUE	protein_coding	3513	0.000500632	4.23895	0.04	0.0586075	0.027201	4.64232	0.031	PTV	MAF_01	191
ENST00000272367	2	70808643	70820599	ENSG00000152672	NM_173535.3	2474	CLEC4F	TRUE	protein_coding	1770	0.000225415	3.87543	0.049	-0.0872091	0.04053	4.62988	0.031	PTV	MAF_01	86
ENST00000397899	2	98793846	98936259	ENSG00000196872	NM_207362.3	3873	CRACDL	TRUE	protein_coding	2889	0.000862345	5.15035	0.023	-0.0447319	0.0207323	4.65522	0.031	MISS_CADD25	MAF_01	329
ENST00000295463	2	232456125	232460753	ENSG00000163295	NM_001631.5	3241	ALPI	TRUE	protein_coding	1587	0.00080468	3.58241	0.058	-0.0463801	0.0214591	4.67134	0.031	MISS_CADD25	MAF_01	307
ENST00000388934	2	240886048	240896889	ENSG00000172478	NM_001085437.3	2525	MAB21L4	TRUE	protein_coding	1344	0.00122144	3.34186	0.068	0.0376847	0.0174256	4.67688	0.031	MISS_CADD25	MAF_01	466
ENST00000310826	21	41986831	42010387	ENSG00000173276	NM_001098402.2	7452	ZBTB21	TRUE	protein_coding	3201	0.00115853	4.84928	0.028	0.0386337	0.0179255	4.64503	0.031	MISS_CADD25	MAF_01	442
ENST00000255882	22	20707691	20859417	ENSG00000241973	NM_058004.4	6751	PI4KA	TRUE	protein_coding	6309	0.000374818	5.17882	0.023	0.0679882	0.0314835	4.66339	0.031	PTV	MAF_01	143
ENST00000264926	3	8775402	8963773	ENSG00000070950	NM_020165.4	5857	RAD18	TRUE	protein_coding	1488	0.000574023	5.24101	0.022	-0.0547408	0.0253883	4.64894	0.031	MISS_CADD25	MAF_01	219
ENST00000357750	3	50317790	50322782	ENSG00000068001	NM_003773.5	1882	HYAL2	TRUE	protein_coding	1422	0.000726047	5.61832	0.018	0.0487367	0.0225774	4.65976	0.031	MISS_CADD25	MAF_01	277
ENST00000305533	3	52228612	52246788	ENSG00000247596	NM_007284.4	1614	TWF2	TRUE	protein_coding	1050	0.00112708	3.38774	0.066	-0.0390556	0.0181283	4.64146	0.031	DMG	MAF_01	430
ENST00000311128	3	57625454	57693077	ENSG00000174839	NM_152678.3	4646	DENND6A	TRUE	protein_coding	1827	0.000925251	3.61737	0.057	-0.0431091	0.0200052	4.64357	0.031	DMG	MAF_01	353
ENST00000295619	3	71771655	71785206	ENSG00000163421	NM_001126128.2	1555	PROK2	TRUE	protein_coding	390	0.000311912	5.15502	0.023	-0.0743041	0.0344339	4.65642	0.031	MISS_CADD25	MAF_01	119
ENST00000206423	3	112596797	112649530	ENSG00000091986	NM_199511.3	12301	CCDC80	TRUE	protein_coding	2853	0.000172993	4.54578	0.033	0.0996415	0.0462286	4.64578	0.031	PTV	MAF_01	66
ENST00000283871	3	120628172	120682269	ENSG00000113924	NM_000187.4	1674	HGD	TRUE	protein_coding	1338	0.00152549	3.55535	0.059	0.0335739	0.0155884	4.63872	0.031	DMG	MAF_01	582
ENST00000295910	3	150659885	150703971	ENSG00000163645	NM_152394.5	2021	ERICH6	TRUE	protein_coding	1992	0.00101699	3.04472	0.081	-0.0410533	0.0190826	4.62829	0.031	PTV	MAF_01	388
ENST00000359707	4	75641849	75724589	ENSG00000138757	NM_203505.3	4321	G3BP2	TRUE	protein_coding	1449	0.000301427	5.00526	0.025	-0.0757475	0.0350818	4.66201	0.031	MISS_CADD25	MAF_01	115
ENST00000407610	5	81301587	81313297	ENSG00000131732	NM_001131035.2	1580	ZCCHC9	TRUE	protein_coding	816	0.000298806	5.71383	0.017	0.0761757	0.0352293	4.67545	0.031	MISS_CADD25	MAF_01	114
ENST00000356709	6	26383096	26394874	ENSG00000124508	NM_006995.5	3583	BTN2A2	TRUE	protein_coding	1572	0.000301427	5.05761	0.025	-0.0756206	0.0350483	4.65529	0.031	PTV	MAF_01	115
ENST00000354258	6	32845209	32853816	ENSG00000168394	NM_000593.6	2685	TAP1	TRUE	protein_coding	2247	0.000791575	6.44691	0.011	-0.0467888	0.0216384	4.67553	0.031	DMG	MAF_01	302
ENST00000371505	6	44278734	44297698	ENSG00000146221	NM_182539.4	3086	TCTE1	TRUE	protein_coding	1506	0.000526843	5.59766	0.018	-0.0570518	0.0265166	4.62919	0.031	PTV	MAF_01	201
ENST00000302103	6	96015974	96215612	ENSG00000172461	NM_006581.4	12793	FUT9	TRUE	protein_coding	1080	0.00021231	4.37351	0.037	-0.0898551	0.0417559	4.63072	0.031	DMG	MAF_01	81
ENST00000338728	6	117453817	117569858	ENSG00000164465	NM_001366458.2	3614	DCBLD1	TRUE	protein_coding	2148	0.000878071	4.65826	0.031	0.04419	0.0205467	4.62554	0.031	DMG	MAF_01	335
ENST00000402050	7	2558972	2614733	ENSG00000106012	NM_152558.5	6857	IQCE	TRUE	protein_coding	2088	0.0013158	5.26508	0.022	-0.0361561	0.0167908	4.63679	0.031	PTV	MAF_01	502
ENST00000248633	7	92487020	92528520	ENSG00000127980	NM_000466.3	4369	PEX1	TRUE	protein_coding	3852	0.00423309	5.3701	0.02	0.0202026	0.00938861	4.63033	0.031	DMG	MAF_01	1615
ENST00000536163	7	141656728	141702166	ENSG00000257093	NM_001080392.2	7309	DENND11	TRUE	protein_coding	1368	0.000131055	5.32115	0.021	-0.114439	0.0531402	4.63771	0.031	PTV	MAF_01	50
ENST00000652332	7	149003062	149028662	ENSG00000155660	NM_004911.5	2767	PDIA4	TRUE	protein_coding	1938	0.00236424	4.61814	0.032	0.0271192	0.0125406	4.6765	0.031	MISS_CADD25	MAF_01	902
ENST00000288368	8	67952046	68237032	ENSG00000046889	NM_024870.4	10824	PREX2	TRUE	protein_coding	4821	0.00487788	5.55399	0.018	-0.0189487	0.00876073	4.67822	0.031	DMG	MAF_01	1861
ENST00000542437	8	143706694	143708109	ENSG00000255181	NM_001162914.1	1320	CCDC166	TRUE	protein_coding	1320	0.000482284	4.16252	0.041	0.0597861	0.0277422	4.64428	0.031	DMG	MAF_01	184
ENST00000543880	9	24542952	24545946	ENSG00000205442	NM_001365008.2	1245	IZUMO3	TRUE	protein_coding	720	0.000277837	4.51822	0.034	0.0786663	0.0365376	4.63552	0.031	DMG	MAF_01	106
ENST00000343053	9	137255327	137273542	ENSG00000188986	NM_015456.5	2540	NELFB	TRUE	protein_coding	1887	0.000825649	4.17792	0.041	0.0457997	0.0212063	4.66441	0.031	DMG	MAF_01	315
ENST00000361584	1	40450102	40463718	ENSG00000187801	NM_023070.3	2217	ZFP69B	TRUE	protein_coding	1605	0.000767985	4.62325	0.032	-0.0472026	0.0219552	4.62231	0.032	DMG	MAF_01	293
ENST00000369709	1	111542218	111716691	ENSG00000116473		5024	RAP1A	TRUE	protein_coding	555	0.000152024	3.99225	0.046	0.105771	0.0493135	4.60049	0.032	MISS_CADD25	MAF_01	58
ENST00000277517	10	1018910	1025859	ENSG00000148377	NM_033261.3	1356	IDI2	TRUE	protein_coding	684	0.00137608	4.02044	0.045	-0.0353319	0.0164395	4.61907	0.032	PTV	MAF_01	525
ENST00000287139	10	70431936	70447951	ENSG00000156574	NM_018055.5	2058	NODAL	TRUE	protein_coding	1044	0.000416756	4.4689	0.035	-0.0640794	0.0298434	4.61041	0.032	DMG	MAF_01	159
ENST00000394818	11	62123998	62153169	ENSG00000149503	NM_001040694.2	4114	INCENP	TRUE	protein_coding	2757	0.000149403	5.53665	0.019	0.10679	0.0497948	4.59928	0.032	PTV	MAF_01	57
ENST00000353172	11	78015715	78046191	ENSG00000151364	NM_023930.4	1673	KCTD14	TRUE	protein_coding	768	0.000458694	5.05386	0.025	-0.0610943	0.0284252	4.6195	0.032	MISS_CADD25	MAF_01	175
ENST00000200135	11	113733187	113773735	ENSG00000086827	NM_004724.4	2873	ZW10	TRUE	protein_coding	2340	0.00313747	5.25536	0.022	0.0233872	0.010898	4.60538	0.032	MISS_CADD25	MAF_01	1197
ENST00000412615	12	112125538	112153604	ENSG00000135148	NM_006700.3	2633	TRAFD1	TRUE	protein_coding	1749	0.00028308	5.6516	0.017	0.0774765	0.0361692	4.5884	0.032	MISS_CADD25	MAF_01	108
ENST00000327554	12	119334712	119541040	ENSG00000183273	NM_178499.5	2426	CCDC60	TRUE	protein_coding	1653	0.00082827	4.25298	0.039	-0.0452629	0.0211552	4.57774	0.032	MISS_CADD25	MAF_01	316
ENST00000353487	12	120762510	120904358	ENSG00000157837	NM_139015.5	4135	SPPL3	TRUE	protein_coding	1155	0.000254248	3.63226	0.057	-0.0819302	0.0381632	4.60891	0.032	DMG	MAF_01	97
ENST00000251108	13	49247925	49293485	ENSG00000102543	NM_030911.4	3386	CDADC1	TRUE	protein_coding	1545	0.000521601	3.69736	0.054	0.0570591	0.0266808	4.57352	0.032	PTV	MAF_01	199
ENST00000298717	14	21498133	21511342	ENSG00000165819	NM_019852.5	1980	METTL3	TRUE	protein_coding	1743	0.00109824	3.62788	0.057	-0.0394344	0.0183908	4.59777	0.032	DMG	MAF_01	419
ENST00000260372	15	42548828	42569994	ENSG00000137814	NM_018097.3	3921	HAUS2	TRUE	protein_coding	708	0.000146782	4.95432	0.026	0.107837	0.0502752	4.60072	0.032	MISS_CADD25	MAF_01	56
ENST00000560572	15	45117366	45129938	ENSG00000140254	NM_001276266.2	3102	DUOXA1	TRUE	protein_coding	1032	0.000458694	4.47808	0.034	0.0610395	0.0284537	4.60198	0.032	MISS_CADD25	MAF_01	175
ENST00000309664	15	74812716	74825757	ENSG00000140506	NM_021819.3	1750	LMAN1L	TRUE	protein_coding	1581	0.000754879	3.6254	0.057	-0.0475973	0.0221831	4.60383	0.032	PTV	MAF_01	288
ENST00000304283	16	4696510	4734378	ENSG00000168096	NM_133450.4	2772	ANKS3	TRUE	protein_coding	1971	0.00087545	5.30194	0.021	-0.044115	0.0205971	4.58732	0.032	MISS_CADD25	MAF_01	334
ENST00000262507	16	57447425	57461270	ENSG00000088682	NM_020312.4	1630	COQ9	TRUE	protein_coding	957	0.00119523	4.57491	0.032	-0.0377792	0.0176415	4.58599	0.032	MISS_CADD25	MAF_01	456
ENST00000566732	16	84177847	84187070	ENSG00000103168	NM_001243156.2	3847	TAF1C	TRUE	protein_coding	2532	0.000461315	4.03175	0.045	0.060866	0.0283613	4.6057	0.032	PTV	MAF_01	176
ENST00000323206	17	7435435	7437679	ENSG00000181284	NM_178518.3	1981	TMEM102	TRUE	protein_coding	1527	0.00139967	4.7048	0.03	0.0348923	0.016295	4.58515	0.032	DMG	MAF_01	534
ENST00000167588	17	40875889	40885242	ENSG00000171431	NM_019010.3	1804	KRT20	TRUE	protein_coding	1275	0.000432483	4.1405	0.042	0.0626562	0.0292842	4.57784	0.032	DMG	MAF_01	165
ENST00000308249	17	58755854	58985179	ENSG00000175175	NM_014906.5	6560	PPM1E	TRUE	protein_coding	2268	0.00035385	4.02387	0.045	-0.0695316	0.0323728	4.6132	0.032	DMG	MAF_01	135
ENST00000614556	17	63550477	63594279	ENSG00000136485	NM_005828.5	6324	DCAF7	TRUE	protein_coding	1029	0.00016513	4.63971	0.031	0.101697	0.0473795	4.60714	0.032	MISS_CADD25	MAF_01	63
ENST00000306749	17	82078338	82098294	ENSG00000169710	NM_004104.5	8464	FASN	TRUE	protein_coding	7536	0.0027076	5.04831	0.025	-0.0252227	0.0117308	4.62302	0.032	MISS_CADD25	MAF_01	1033
ENST00000306078	2	42442017	42493982	ENSG00000171126	NM_133329.6	3709	KCNG3	TRUE	protein_coding	1311	0.000343365	4.2703	0.039	-0.0705939	0.0328363	4.62195	0.032	DMG	MAF_01	131
ENST00000254661	2	237858893	237912106	ENSG00000132329	NM_005855.4	823	RAMP1	TRUE	protein_coding	447	0.00014154	4.3713	0.037	-0.109572	0.0511329	4.59197	0.032	MISS_CADD25	MAF_01	54
ENST00000645534	20	760080	776015	ENSG00000101276	NM_033409.4	2611	SLC52A3	TRUE	protein_coding	1410	0.000914767	4.82983	0.028	-0.0430913	0.02015	4.57328	0.032	DMG	MAF_01	349
ENST00000400546	21	20998409	21543329	ENSG00000154654	NM_004540.5	8041	NCAM2	TRUE	protein_coding	2514	0.00147831	4.43943	0.035	-0.0339584	0.0158758	4.57536	0.032	DMG	MAF_01	564
ENST00000345496	21	44768580	44801826	ENSG00000184787	NM_003343.6	3367	UBE2G2	TRUE	protein_coding	498	0.00016513	4.7835	0.029	0.101728	0.0474335	4.59949	0.032	MISS_CADD25	MAF_01	63
ENST00000397746	21	46136160	46155579	ENSG00000160282	NM_206965.2	1890	FTCD	TRUE	protein_coding	1626	0.000385303	3.72777	0.054	0.0665161	0.0310593	4.58639	0.032	PTV	MAF_01	147
ENST00000328268	22	49918167	49927540	ENSG00000184164	NM_024324.5	1428	CRELD2	TRUE	protein_coding	1062	0.000815165	3.99337	0.046	0.0458672	0.0213578	4.61204	0.032	DMG	MAF_01	311
ENST00000266041	3	52812962	52830688	ENSG00000055955	NM_002218.5	3282	ITIH4	TRUE	protein_coding	2793	0.000380061	4.5909	0.032	0.0669983	0.0311952	4.61265	0.032	PTV	MAF_01	145
ENST00000273359	3	111979010	111993368	ENSG00000144827	NM_018394.4	2604	ABHD10	TRUE	protein_coding	921	0.000327639	5.19748	0.023	-0.0719639	0.0335956	4.58842	0.032	MISS_CADD25	MAF_01	125
ENST00000362003	4	705748	770640	ENSG00000185619		5685	PCGF3	TRUE	protein_coding	729	0.000154645	3.95534	0.047	0.104955	0.0489691	4.59371	0.032	DMG	MAF_01	59
ENST00000303115	5	35852695	35879603	ENSG00000168685	NM_002185.5	4584	IL7R	TRUE	protein_coding	1380	0.00148093	3.41686	0.065	0.0339262	0.0158443	4.58484	0.032	DMG	MAF_01	565
ENST00000310331	5	140547662	140549576	ENSG00000243056	NM_003732.3	693	EIF4EBP3	TRUE	protein_coding	303	0.00100913	3.41768	0.065	0.0412307	0.0191849	4.61874	0.032	PTV	MAF_01	385
ENST00000510898	5	177501904	177511274	ENSG00000146094	NM_001308236.3	3588	DOK3	TRUE	protein_coding	1323	0.00173255	4.53741	0.033	0.0314971	0.0146512	4.62163	0.032	MISS_CADD25	MAF_01	661
ENST00000373825	6	35832966	35921342	ENSG00000096063	NM_003137.5	4348	SRPK1	TRUE	protein_coding	1968	0.00205495	4.16013	0.041	-0.0288353	0.013447	4.59833	0.032	DMG	MAF_01	784
ENST00000275162	6	122996235	123072925	ENSG00000146352	NM_001010852.4	11219	CLVS2	TRUE	protein_coding	984	0.000251626	3.57767	0.059	-0.0821977	0.0383567	4.59237	0.032	MISS_CADD25	MAF_01	96
ENST00000316300	6	160531482	160664275	ENSG00000198670	NM_005577.4	6431	LPA	TRUE	protein_coding	6123	0.00105631	4.31621	0.038	-0.0402981	0.0187378	4.62524	0.032	MISS_CADD25	MAF_01	403
ENST00000199389	7	6022247	6059175	ENSG00000086232	NM_014413.4	4411	EIF2AK1	TRUE	protein_coding	1893	0.000220173	3.88189	0.049	-0.0878925	0.0410012	4.59526	0.032	PTV	MAF_01	84
ENST00000382252	7	6637318	6658279	ENSG00000205903	NM_001278559.2	7243	ZNF316	TRUE	protein_coding	3015	0.000256869	3.19397	0.074	-0.0813992	0.0379606	4.59805	0.032	DMG	MAF_01	98
ENST00000310512	7	100428790	100434118	ENSG00000146834	NM_019606.6	2822	MEPCE	TRUE	protein_coding	2070	0.000581886	4.1369	0.042	0.0540801	0.0252314	4.594	0.032	DMG	MAF_01	222
ENST00000317716	7	105876796	106036432	ENSG00000128536	NM_152750.5	6448	CDHR3	TRUE	protein_coding	2658	0.00201563	4.00038	0.045	-0.0290844	0.0135781	4.58819	0.032	DMG	MAF_01	769
ENST00000359441	8	22042398	22048809	ENSG00000158815	NM_003867.4	1320	FGF17	TRUE	protein_coding	651	0.000178235	4.12648	0.042	-0.0980052	0.0456143	4.61631	0.032	MISS_CADD25	MAF_01	68
ENST00000276416	8	22620418	22669148	ENSG00000147439	NM_018688.6	1836	BIN3	TRUE	protein_coding	762	0.00116901	4.27017	0.039	0.038301	0.0178299	4.61446	0.032	DMG	MAF_01	446
ENST00000276603	8	73008856	73048123	ENSG00000147601	NM_017489.3	3329	TERF1	TRUE	protein_coding	1320	0.000518979	4.92627	0.026	-0.0574655	0.0267408	4.61813	0.032	DMG	MAF_01	198
ENST00000253968	9	93951627	93955355	ENSG00000131668	NM_021570.4	1511	BARX1	TRUE	protein_coding	765	0.00128696	3.99583	0.046	0.0364301	0.0170033	4.59044	0.032	MISS_CADD25	MAF_01	491
ENST00000357244	9	122844556	122905359	ENSG00000056586	NM_001100588.3	8964	RC3H2	TRUE	protein_coding	3576	0.000862345	5.31243	0.021	0.0443951	0.0207512	4.57702	0.032	MISS_CADD25	MAF_01	329
ENST00000377263	1	9848276	9910336	ENSG00000178585	NM_020248.3	3006	CTNNBIP1	TRUE	protein_coding	246	0.00037744	4.87828	0.027	-0.0667788	0.0313103	4.54887	0.033	DMG	MAF_01	144
ENST00000370151	10	101570560	101609662	ENSG00000166171	NM_015448.3	819	DPCD	TRUE	protein_coding	612	0.000545191	3.55678	0.059	0.0556317	0.0260951	4.54492	0.033	MISS_CADD25	MAF_01	208
ENST00000279242	11	65122183	65127371	ENSG00000149792	NM_004927.4	2026	MRPL49	TRUE	protein_coding	501	0.000214931	3.69522	0.055	0.0882708	0.0415154	4.52081	0.033	PTV	MAF_01	82
ENST00000264027	11	121292681	121313410	ENSG00000109929	NM_006918.5	6854	SC5D	TRUE	protein_coding	900	0.00021231	5.03823	0.025	0.0891252	0.0417696	4.55281	0.033	PTV	MAF_01	81
ENST00000361484	12	69608564	69610907	ENSG00000198812	NM_201550.4	2344	LRRC10	TRUE	protein_coding	834	0.000773227	3.84312	0.05	0.0465728	0.0218967	4.52386	0.033	DMG	MAF_01	295
ENST00000620633	13	48389567	48444704	ENSG00000139679	NM_001162498.3	1976	LPAR6	TRUE	protein_coding	1035	0.000613339	3.05746	0.08	0.0524733	0.0246016	4.54934	0.033	DMG	MAF_01	234
ENST00000216489	14	77672404	77708023	ENSG00000100601	NM_006020.3	2597	ALKBH1	TRUE	protein_coding	1170	0.000744395	4.04834	0.044	-0.0475223	0.0223336	4.52769	0.033	PTV	MAF_01	284
ENST00000557640	14	103940426	103942561	ENSG00000227729	NM_001257268.2	1422	RD3L	TRUE	protein_coding	597	0.000285701	4.72585	0.03	-0.076608	0.036028	4.52134	0.033	MISS_CADD25	MAF_01	109
ENST00000268184	15	90529923	90645345	ENSG00000140577	NM_022769.5	5214	CRTC3	TRUE	protein_coding	1860	0.00153597	4.41185	0.036	0.0331554	0.0155639	4.53809	0.033	MISS_CADD25	MAF_01	586
ENST00000343625	19	15451624	15464544	ENSG00000105122	NM_022904.3	3266	RASAL3	TRUE	protein_coding	3036	0.00204446	5.56772	0.018	-0.0287136	0.0134956	4.52681	0.033	MISS_CADD25	MAF_01	780
ENST00000324444	19	36003307	36008813	ENSG00000181392	NM_001039876.3	1377	SYNE4	TRUE	protein_coding	1215	0.000634308	4.06799	0.044	-0.0514997	0.0241938	4.53107	0.033	DMG	MAF_01	242
ENST00000260641	2	65227788	65271253	ENSG00000138071	NM_005722.4	3783	ACTR2	TRUE	protein_coding	1185	0.000243763	6.29155	0.012	-0.0829726	0.0389666	4.53402	0.033	DMG	MAF_01	93
ENST00000409520	2	84821650	84907008	ENSG00000186854	NM_001277053.2	1814	TRABD2A	TRUE	protein_coding	1518	0.000390545	4.94948	0.026	0.0654621	0.0307893	4.52043	0.033	DMG	MAF_01	149
ENST00000373750	20	36751791	36773818	ENSG00000149636	NM_001145315.2	2181	DSN1	TRUE	protein_coding	1071	0.00112708	3.84398	0.05	-0.0386364	0.0181576	4.52769	0.033	DMG	MAF_01	430
ENST00000305877	22	23179704	23318037	ENSG00000186716	NM_004327.4	6783	BCR	TRUE	protein_coding	3816	0.00268664	3.70822	0.054	-0.0251054	0.0117868	4.53673	0.033	MISS_CADD25	MAF_01	1025
ENST00000216185	22	36467046	36481640	ENSG00000100348	NM_012473.4	1336	TXN2	TRUE	protein_coding	501	0.000917388	4.5471	0.033	-0.0429048	0.020135	4.54053	0.033	DMG	MAF_01	350
ENST00000304411	3	71753855	71756496	ENSG00000170837	NM_018971.3	2642	GPR27	TRUE	protein_coding	1128	0.00162247	4.71232	0.03	0.0323144	0.0151182	4.56868	0.033	DMG	MAF_01	619
ENST00000304411	3	71753855	71756496	ENSG00000170837	NM_018971.3	2642	GPR27	TRUE	protein_coding	1128	0.00162247	4.71232	0.03	0.0323144	0.0151182	4.56868	0.033	MISS_CADD25	MAF_01	619
ENST00000402744	4	165361194	165498547	ENSG00000109472	NM_001873.4	2582	CPE	TRUE	protein_coding	1431	0.000841376	5.57417	0.018	0.0448916	0.0210103	4.56528	0.033	MISS_CADD25	MAF_01	321
ENST00000265112	5	33440696	33468091	ENSG00000113407	NM_152295.5	2672	TARS1	TRUE	protein_coding	2172	0.000269974	4.11929	0.042	-0.0791085	0.0370604	4.55646	0.033	PTV	MAF_01	103
ENST00000303115	5	35852695	35879603	ENSG00000168685	NM_002185.5	4584	IL7R	TRUE	protein_coding	1380	0.00101175	3.23609	0.072	0.0408395	0.0191588	4.54384	0.033	MISS_CADD25	MAF_01	386
ENST00000265138	5	91368631	91383317	ENSG00000113369	NM_020801.4	4239	ARRDC3	TRUE	protein_coding	1245	0.000432483	4.24696	0.039	-0.0626131	0.0292856	4.57113	0.033	MISS_CADD25	MAF_01	165
ENST00000245407	5	132369710	132395613	ENSG00000197375	NM_003060.4	3277	SLC22A5	TRUE	protein_coding	1674	0.00422261	5.9341	0.015	-0.0200088	0.00940868	4.52256	0.033	DMG	MAF_01	1611
ENST00000310331	5	140547662	140549576	ENSG00000243056	NM_003732.3	693	EIF4EBP3	TRUE	protein_coding	303	0.00111921	3.22975	0.072	0.0388576	0.018219	4.54886	0.033	DMG	MAF_01	427
ENST00000297373	7	56080283	56092996	ENSG00000164776	NM_006213.5	2074	PHKG1	TRUE	protein_coding	1164	0.00265518	4.02994	0.045	-0.0252671	0.0118365	4.55685	0.033	DMG	MAF_01	1013
ENST00000318636	X	15688830	15788411	ENSG00000169239	NM_007220.4	6837	CA5B	TRUE	protein_coding	954	0.000317154	4.52968	0.033	-0.0727747	0.0342231	4.52191	0.033	DMG	MAF_01	121
ENST00000603986	X	49053572	49069857	ENSG00000147144	NM_001163321.4	3467	CCDC120	TRUE	protein_coding	2091	0.000694594	5.16046	0.023	-0.0492454	0.0231344	4.53123	0.033	MISS_CADD25	MAF_01	265
ENST00000372192	1	44819844	44843253	ENSG00000117425	NM_003738.5	4410	PTCH2	TRUE	protein_coding	3612	0.00073391	4.47493	0.034	-0.0476654	0.0224559	4.50552	0.034	PTV	MAF_01	280
ENST00000370298	1	93079235	93139079	ENSG00000143033	NM_007358.4	4075	MTF2	TRUE	protein_coding	1782	0.000186099	4.75907	0.029	-0.0944666	0.04457	4.49233	0.034	MISS_CADD25	MAF_01	71
ENST00000328703	1	154272589	154275875	ENSG00000143575	NM_006118.4	1109	HAX1	TRUE	protein_coding	840	0.00131842	3.65412	0.056	0.0354578	0.0167647	4.47336	0.034	DMG	MAF_01	503
ENST00000368356	1	155308748	155320666	ENSG00000160752	NM_002004.4	1417	FDPS	TRUE	protein_coding	1260	0.000152024	4.5876	0.032	0.104285	0.0493138	4.4721	0.034	PTV	MAF_01	58
ENST00000641861	1	158754720	158755891	ENSG00000180433		1172	OR6K6	TRUE	protein_coding	960	0.000154645	4.336	0.037	-0.103479	0.0488916	4.47953	0.034	MISS_CADD25	MAF_01	59
ENST00000367851	1	167809386	167914215	ENSG00000143199	NM_018417.6	5342	ADCY10	TRUE	protein_coding	4833	0.000977673	4.25216	0.039	-0.0411656	0.0194622	4.47387	0.034	PTV	MAF_01	373
ENST00000648844	1	246839098	246931948	ENSG00000153207	NM_001323342.2	8887	AHCTF1	TRUE	protein_coding	6801	0.00106417	4.31203	0.038	-0.0395895	0.0186573	4.50259	0.034	DMG	MAF_01	406
ENST00000359655	10	69180234	69209099	ENSG00000156502	NM_003171.5	2477	SUPV3L1	TRUE	protein_coding	2361	0.00101699	4.45758	0.035	-0.0405161	0.0191149	4.49276	0.034	DMG	MAF_01	388
ENST00000278612	11	108157215	108222638	ENSG00000149308	NM_002519.3	6113	NPAT	TRUE	protein_coding	4284	0.00102223	5.55297	0.018	0.0403524	0.019053	4.4855	0.034	DMG	MAF_01	390
ENST00000266556	12	6451690	6466517	ENSG00000139192	NM_018009.5	1781	TAPBPL	TRUE	protein_coding	1407	0.000723426	4.46579	0.035	0.0480878	0.0226359	4.51309	0.034	DMG	MAF_01	276
ENST00000229268	12	6852148	6866632	ENSG00000111667	NM_001098536.2	3162	USP5	TRUE	protein_coding	2577	0.0018007	4.26695	0.039	0.0304686	0.0143618	4.50074	0.034	DMG	MAF_01	687
ENST00000218867	13	23180979	23325162	ENSG00000102683	NM_000231.3	1594	SGCG	TRUE	protein_coding	876	0.00121357	4.54499	0.033	0.0370332	0.0175012	4.47764	0.034	DMG	MAF_01	463
ENST00000543095	14	31291788	31420550	ENSG00000129493	NM_015473.4	7811	HEATR5A	TRUE	protein_coding	6141	0.00117688	4.45493	0.035	0.0377196	0.017769	4.50619	0.034	PTV	MAF_01	449
ENST00000256379	14	70581257	70600690	ENSG00000133997	NM_005466.4	2351	MED6	TRUE	protein_coding	741	0.000731289	4.32211	0.038	-0.0477621	0.02253	4.49412	0.034	DMG	MAF_01	279
ENST00000342219	14	77474394	77498816	ENSG00000100593	NM_199296.3	2940	ISM2	TRUE	protein_coding	1716	0.000920009	4.27212	0.039	0.0426317	0.0200886	4.50367	0.034	DMG	MAF_01	351
ENST00000435532	15	55826922	55993660	ENSG00000069869	NM_006154.4	5735	NEDD4	TRUE	protein_coding	2703	0.000547812	4.27872	0.039	0.0552125	0.026036	4.49704	0.034	PTV	MAF_01	209
ENST00000394132	15	99136323	99251223	ENSG00000103852	NM_001288615.3	3872	TTC23	TRUE	protein_coding	1344	0.000518979	4.45779	0.035	0.0567614	0.0267483	4.50313	0.034	PTV	MAF_01	198
ENST00000294008	16	3581181	3611606	ENSG00000188827	NM_032444.4	7315	SLX4	TRUE	protein_coding	5505	0.00240618	3.84885	0.05	-0.0264338	0.012443	4.51302	0.034	MISS_CADD25	MAF_01	918
ENST00000299980	16	71729000	71809201	ENSG00000166747	NM_001128.6	6602	AP1G1	TRUE	protein_coding	2469	0.000390545	4.71935	0.03	0.0654452	0.030822	4.50853	0.034	DMG	MAF_01	149
ENST00000299980	16	71729000	71809201	ENSG00000166747	NM_001128.6	6602	AP1G1	TRUE	protein_coding	2469	0.000390545	4.71935	0.03	0.0654452	0.030822	4.50853	0.034	MISS_CADD25	MAF_01	149
ENST00000263092	17	2405562	2511891	ENSG00000127804	NM_024086.4	5740	METTL16	TRUE	protein_coding	1689	0.000157266	4.54687	0.033	-0.102862	0.0485479	4.48924	0.034	DMG	MAF_01	60
ENST00000252771	19	17747718	17788568	ENSG00000130475		3118	FCHO1	TRUE	protein_coding	2670	0.00225415	4.67331	0.031	0.0272992	0.0128565	4.50877	0.034	DMG	MAF_01	860
ENST00000291281	19	46674275	46717127	ENSG00000105287	NM_016457.5	3588	PRKD2	TRUE	protein_coding	2637	0.000702457	4.53552	0.033	-0.0487835	0.022992	4.50184	0.034	MISS_CADD25	MAF_01	268
ENST00000254351	2	20200797	20225433	ENSG00000115884	NM_002997.5	3165	SDC1	TRUE	protein_coding	933	0.000162509	4.34726	0.037	-0.101437	0.04772	4.51847	0.034	DMG	MAF_01	62
ENST00000334166	2	149329985	149474138	ENSG00000187123	NM_194317.5	4011	LYPD6	TRUE	protein_coding	516	0.000487526	3.25891	0.071	0.0583126	0.0275609	4.47649	0.034	MISS_CADD25	MAF_01	186
ENST00000217426	20	34280268	34311802	ENSG00000101444	NM_000687.4	2150	AHCY	TRUE	protein_coding	1299	0.000951462	2.65383	0.1	-0.041781	0.0197578	4.4718	0.034	DMG	MAF_01	363
ENST00000355969	20	63707465	63736142	ENSG00000197114	NM_181485.3	1867	ZGPAT	TRUE	protein_coding	1536	0.00224891	3.8915	0.049	0.0272384	0.0128695	4.4796	0.034	DMG	MAF_01	858
ENST00000325123	3	42489299	42537573	ENSG00000114812	NM_004624.4	2754	VIPR1	TRUE	protein_coding	1374	0.000482284	5.33705	0.021	-0.0588068	0.0276951	4.50866	0.034	PTV	MAF_01	184
ENST00000322734	3	44578223	44599694	ENSG00000144792	NM_173658.4	5834	ZNF660	TRUE	protein_coding	996	0.000498011	4.57634	0.032	0.0577911	0.0272549	4.49606	0.034	DMG	MAF_01	190
ENST00000355083	3	52836219	52897548	ENSG00000213533	NM_198563.5	4744	STIMATE	TRUE	protein_coding	885	0.000445588	4.22767	0.04	0.0611275	0.0288124	4.50107	0.034	MISS_CADD25	MAF_01	170
ENST00000382487	4	8558725	8619761	ENSG00000155269	NM_080819.5	4343	GPR78	TRUE	protein_coding	1092	0.000228036	3.82125	0.051	-0.0856868	0.040331	4.51388	0.034	DMG	MAF_01	87
ENST00000621999	5	78360611	78480739	ENSG00000085365	NM_004866.6	6143	SCAMP1	TRUE	protein_coding	1017	0.000301427	4.27174	0.039	0.074485	0.0350738	4.50996	0.034	MISS_CADD25	MAF_01	115
ENST00000378670	5	132866630	132868847	ENSG00000164405	NM_014402.5	1573	UQCRQ	TRUE	protein_coding	249	0.000445588	5.6681	0.017	0.0611225	0.0288589	4.48581	0.034	MISS_CADD25	MAF_01	170
ENST00000651554	6	50042099	50049929	ENSG00000180872	NM_001369057.2	1821	DEFB112	TRUE	protein_coding	285	0.000178235	3.86654	0.049	-0.0966442	0.0455729	4.49716	0.034	PTV	MAF_01	68
ENST00000357250	6	70216040	70303084	ENSG00000112280	NM_001851.6	3697	COL9A1	TRUE	protein_coding	2766	0.00356471	4.59622	0.032	-0.0217111	0.0102254	4.50819	0.034	DMG	MAF_01	1360
ENST00000320172	6	81491439	81752774	ENSG00000112773	NM_017633.3	5582	TENT5A	TRUE	protein_coding	1329	0.000369576	4.83062	0.028	-0.0671447	0.0316538	4.49957	0.034	MISS_CADD25	MAF_01	141
ENST00000359441	8	22042398	22048809	ENSG00000158815	NM_003867.4	1320	FGF17	TRUE	protein_coding	651	0.000183478	4.19205	0.041	-0.0953889	0.044958	4.50174	0.034	DMG	MAF_01	70
ENST00000424479	8	38263130	38269243	ENSG00000147535	NM_001102559.2	2134	PLPP5	TRUE	protein_coding	795	0.000940978	3.81119	0.051	-0.0422147	0.0198705	4.51344	0.034	DMG	MAF_01	359
ENST00000517566	8	106270144	106752694	ENSG00000164830	NM_001198533.2	4691	OXR1	TRUE	protein_coding	2622	0.0018374	4.9224	0.027	0.0301444	0.0142314	4.48664	0.034	MISS_CADD25	MAF_01	701
ENST00000374586	9	109015135	109119947	ENSG00000106771	NM_032012.4	7999	TMEM245	TRUE	protein_coding	2640	0.000267353	3.51294	0.061	0.0790834	0.0372448	4.50857	0.034	PTV	MAF_01	102
ENST00000373247	9	127794597	127814327	ENSG00000136877	NM_004957.6	2284	FPGS	TRUE	protein_coding	1764	0.00136036	4.61065	0.032	-0.0351176	0.0165301	4.51336	0.034	DMG	MAF_01	519
ENST00000357033	X	31097677	33339609	ENSG00000198947	NM_004006.3	13992	DMD	TRUE	protein_coding	11058	0.00305621	4.4437	0.035	-0.0234119	0.0110552	4.48477	0.034	DMG	MAF_01	1166
ENST00000324379	1	39692182	39763914	ENSG00000084072	NM_006112.4	4339	PPIE	TRUE	protein_coding	906	0.000220173	3.96932	0.046	0.0862197	0.0409782	4.42698	0.035	DMG	MAF_01	84
ENST00000372172	1	45002540	45011324	ENSG00000126107	NM_024602.6	3597	HECTD3	TRUE	protein_coding	2586	0.00149927	3.35455	0.067	0.0332249	0.0157251	4.46416	0.035	MISS_CADD25	MAF_01	572
ENST00000334793	1	47438044	47440691	ENSG00000186564	NM_004474.4	2648	FOXD2	TRUE	protein_coding	1488	0.000201825	4.19411	0.041	-0.0903517	0.0427993	4.45656	0.035	MISS_CADD25	MAF_01	77
ENST00000436063	1	93866284	93879918	ENSG00000067334	NM_014597.5	5896	DNTTIP2	TRUE	protein_coding	2271	0.000390545	4.59414	0.032	-0.0648334	0.0307728	4.43877	0.035	PTV	MAF_01	149
ENST00000651641	1	154155304	154194648	ENSG00000143549	NM_152263.4	7064	TPM3	TRUE	protein_coding	858	0.000159888	4.28336	0.038	0.101603	0.0480842	4.46486	0.035	DMG	MAF_01	61
ENST00000651641	1	154155304	154194648	ENSG00000143549	NM_152263.4	7064	TPM3	TRUE	protein_coding	858	0.000136298	4.15484	0.042	0.109637	0.0520785	4.43198	0.035	MISS_CADD25	MAF_01	52
ENST00000328703	1	154272589	154275875	ENSG00000143575	NM_006118.4	1109	HAX1	TRUE	protein_coding	840	0.00082827	3.47185	0.062	0.0444838	0.0211403	4.42772	0.035	PTV	MAF_01	316
ENST00000389583	10	44911316	44937010	ENSG00000187783	NM_001123376.3	2880	TMEM72	TRUE	protein_coding	NA	0.000230658	4.5419	0.033	-0.0847082	0.0401042	4.46141	0.035	MISS_CADD25	MAF_01	88
ENST00000371361	10	94333226	94362959	ENSG00000173145	NM_022451.11	3455	NOC3L	TRUE	protein_coding	2403	0.00138132	3.26884	0.071	-0.0345366	0.0164072	4.43088	0.035	DMG	MAF_01	527
ENST00000375300	11	116843402	117098437	ENSG00000160584		6207	SIK3	TRUE	protein_coding	3966	0.00372197	4.99228	0.025	0.0211491	0.0100124	4.46181	0.035	DMG	MAF_01	1420
ENST00000229402	12	9594551	9607916	ENSG00000111796	NM_002258.3	1478	KLRB1	TRUE	protein_coding	678	0.000131055	3.5441	0.06	-0.111976	0.0531463	4.43921	0.035	PTV	MAF_01	50
ENST00000380490	13	30713478	30764426	ENSG00000132965	NM_001629.4	869	ALOX5AP	TRUE	protein_coding	486	0.000201825	4.20846	0.04	-0.0902469	0.0428703	4.43151	0.035	DMG	MAF_01	77
ENST00000557342	14	77708071	77761104	ENSG00000119705	NM_031210.6	376	SLIRP	TRUE	protein_coding	330	0.00082827	5.43711	0.02	0.0447273	0.0211711	4.46333	0.035	DMG	MAF_01	316
ENST00000545450	16	760734	768865	ENSG00000102854	NM_005823.6	2197	MSLN	TRUE	protein_coding	1869	0.000545191	4.26542	0.039	-0.0551271	0.0260924	4.46379	0.035	PTV	MAF_01	208
ENST00000262304	16	2088708	2135898	ENSG00000008710	NM_001009944.3	14140	PKD1	TRUE	protein_coding	12912	0.000157266	4.83199	0.028	-0.102194	0.0485597	4.42892	0.035	PTV	MAF_01	60
ENST00000302536	16	77788564	77980107	ENSG00000171724	NM_020927.3	3791	VAT1L	TRUE	protein_coding	1260	0.00110087	4.02553	0.045	-0.0387894	0.0183727	4.45736	0.035	MISS_CADD25	MAF_01	420
ENST00000337114	16	81100875	81220370	ENSG00000166473		3427	PKD1L2	TRUE	protein_coding	2976	0.00154121	5.45078	0.02	-0.0327253	0.0155353	4.4374	0.035	DMG	MAF_01	588
ENST00000389022	17	17303335	17347663	ENSG00000205309	NM_020201.4	1581	NT5M	TRUE	protein_coding	687	0.000340744	4.30297	0.038	-0.0694351	0.032988	4.43042	0.035	MISS_CADD25	MAF_01	130
ENST00000392325	17	82614562	82648553	ENSG00000141580	NM_019613.4	2496	WDR45B	TRUE	protein_coding	1035	0.000403651	4.2226	0.04	0.0640456	0.0303102	4.46477	0.035	MISS_CADD25	MAF_01	154
ENST00000300954	19	1481428	1490752	ENSG00000115257		2661	PCSK4	TRUE	protein_coding	2268	0.00196059	4.7512	0.029	0.0290894	0.0137798	4.4564	0.035	DMG	MAF_01	748
ENST00000552360	19	47274885	47275723	ENSG00000257704	NM_178511.6	839	INAFM1	TRUE	protein_coding	429	0.000322396	4.10091	0.043	-0.071406	0.0339251	4.43025	0.035	DMG	MAF_01	123
ENST00000600228	19	52113091	52139938	ENSG00000204611	NM_178523.5	4356	ZNF616	TRUE	protein_coding	2346	0.000183478	4.35386	0.037	0.0947981	0.0449649	4.4448	0.035	DMG	MAF_01	70
ENST00000393913	2	75469302	75569722	ENSG00000115363	NM_001135032.2	1828	EVA1A	TRUE	protein_coding	459	0.000747016	3.3445	0.067	0.0468661	0.0222734	4.42737	0.035	MISS_CADD25	MAF_01	285
ENST00000380588	21	39745407	39802096	ENSG00000183067		2066	IGSF5	TRUE	protein_coding	1224	0.000775848	4.4987	0.034	-0.046212	0.0218967	4.45401	0.035	DMG	MAF_01	296
ENST00000399220	3	39263495	39281735	ENSG00000168329	NM_001337.4	3106	CX3CR1	TRUE	protein_coding	1068	0.000503253	4.48566	0.034	0.0572737	0.0271134	4.46213	0.035	DMG	MAF_01	192
ENST00000399220	3	39263495	39281735	ENSG00000168329	NM_001337.4	3106	CX3CR1	TRUE	protein_coding	1068	0.000503253	4.48566	0.034	0.0572737	0.0271134	4.46213	0.035	MISS_CADD25	MAF_01	192
ENST00000432264	3	40477113	40491053	ENSG00000177873	NM_001145093.4	4841	ZNF619	TRUE	protein_coding	1731	0.000230658	3.91871	0.048	0.084273	0.0400365	4.43062	0.035	PTV	MAF_01	88
ENST00000341949	3	49015488	49022293	ENSG00000178149	NM_001009996.3	1748	DALRD3	TRUE	protein_coding	1632	0.000747016	4.69784	0.03	-0.0469244	0.0222591	4.44408	0.035	PTV	MAF_01	285
ENST00000329759	3	194685883	194689037	ENSG00000185112	NM_153690.5	3155	FAM43A	TRUE	protein_coding	1272	0.000463936	5.36478	0.021	0.0595569	0.0282366	4.44875	0.035	MISS_CADD25	MAF_01	177
ENST00000302874	4	25312774	25370383	ENSG00000168228	NM_024936.3	2797	ZCCHC4	TRUE	protein_coding	1542	0.000463936	4.63921	0.031	0.0597158	0.0282814	4.45837	0.035	MISS_CADD25	MAF_01	177
ENST00000381295	4	55853648	55905086	ENSG00000090989	NM_001024924.2	3592	EXOC1	TRUE	protein_coding	2685	0.0009934	4.6936	0.03	-0.0408285	0.0193371	4.45806	0.035	MISS_CADD25	MAF_01	379
ENST00000295897	4	73397114	73421482	ENSG00000163631	NM_000477.7	2285	ALB	TRUE	protein_coding	1830	0.00138395	4.24759	0.039	-0.0345894	0.0163891	4.45428	0.035	DMG	MAF_01	528
ENST00000306422	5	77628712	77638713	ENSG00000171540	NM_032109.3	2694	OTP	TRUE	protein_coding	978	0.000228036	3.9268	0.048	-0.0851239	0.0403239	4.45634	0.035	MISS_CADD25	MAF_01	87
ENST00000274382	5	97091867	97142753	ENSG00000145721	NM_153234.5	3765	LIX1	TRUE	protein_coding	849	0.00138919	3.86722	0.049	-0.0344137	0.0163571	4.42639	0.035	DMG	MAF_01	530
ENST00000330794	5	139475533	139482935	ENSG00000184584	NM_198282.4	2170	STING1	TRUE	protein_coding	1140	0.000209689	3.4823	0.062	0.0886814	0.0420502	4.44764	0.035	DMG	MAF_01	80
ENST00000261937	5	180601506	180649624	ENSG00000037280	NM_182925.5	5833	FLT4	TRUE	protein_coding	4092	0.00148879	3.44352	0.064	-0.0332613	0.0158018	4.43063	0.035	MISS_CADD25	MAF_01	568
ENST00000322090	7	55951793	56000181	ENSG00000146729	NM_001483.3	1993	NIPSNAP2	TRUE	protein_coding	861	0.00030667	4.45068	0.035	0.0732753	0.0347466	4.44725	0.035	PTV	MAF_01	117
ENST00000306151	7	101020072	101058859	ENSG00000169876	NM_001040105.2	14352	MUC17	TRUE	protein_coding	13482	0.00102747	5.60363	0.018	0.0401514	0.0189955	4.46784	0.035	MISS_CADD25	MAF_01	392
ENST00000349830	8	1823926	1958641	ENSG00000104728	NM_014629.4	5648	ARHGEF10	TRUE	protein_coding	4035	0.000600234	3.60824	0.057	0.0523174	0.0248673	4.42624	0.035	PTV	MAF_01	229
ENST00000518738	8	103021063	103073051	ENSG00000155097	NM_001695.5	5635	ATP6V1C1	TRUE	protein_coding	1149	0.000503253	4.86034	0.027	0.0572792	0.0271561	4.44895	0.035	DMG	MAF_01	192
ENST00000381652	9	4984390	5129948	ENSG00000096968	NM_004972.4	7023	JAK2	TRUE	protein_coding	3399	0.00189244	2.98374	0.084	-0.0295096	0.0140223	4.42885	0.035	DMG	MAF_01	722
ENST00000400613	9	110190048	110208159	ENSG00000188959	NM_001012993.3	2687	C9orf152	TRUE	protein_coding	720	0.000172993	4.31859	0.038	-0.0978394	0.0462996	4.46553	0.035	MISS_CADD25	MAF_01	66
ENST00000374227	9	113038377	113056759	ENSG00000136866	NM_003408.3	6277	ZFP37	TRUE	protein_coding	1893	0.000508495	3.59406	0.058	-0.0570832	0.0270135	4.46535	0.035	PTV	MAF_01	194
ENST00000373203	9	127815013	127854658	ENSG00000106991	NM_001114753.3	2946	ENG	TRUE	protein_coding	1977	0.000293564	4.0318	0.045	0.0750104	0.035544	4.45359	0.035	DMG	MAF_01	112
ENST00000343090	1	10032832	10181239	ENSG00000130939	NM_001105562.3	5905	UBE4B	TRUE	protein_coding	3909	0.00133414	3.94424	0.047	0.0349857	0.0166657	4.40692	0.036	DMG	MAF_01	509
ENST00000370103	1	101802560	101996926	ENSG00000118733	NM_058170.4	3165	OLFM3	TRUE	protein_coding	1377	0.00122668	4.59419	0.032	0.0363554	0.017379	4.37609	0.036	MISS_CADD25	MAF_01	468
ENST00000271971	1	230747384	230802003	ENSG00000135773	NM_006615.3	2575	CAPN9	TRUE	protein_coding	2073	0.00639026	2.90214	0.088	0.0160783	0.00765446	4.41216	0.036	DMG	MAF_01	2438
ENST00000366541	1	243256034	243500091	ENSG00000054282	NM_006642.5	2581	SDCCAG8	TRUE	protein_coding	2142	0.000351229	5.86056	0.015	-0.0679883	0.0324501	4.38971	0.036	PTV	MAF_01	134
ENST00000302418	10	32009015	32056425	ENSG00000170759	NM_004521.3	5866	KIF5B	TRUE	protein_coding	2892	0.000521601	5.15549	0.023	0.0558875	0.0266766	4.38903	0.036	MISS_CADD25	MAF_01	199
ENST00000368984	10	122458551	122514907	ENSG00000166033	NM_002775.5	2091	HTRA1	TRUE	protein_coding	1443	0.00161722	4.04037	0.044	-0.0317842	0.015167	4.39159	0.036	DMG	MAF_01	617
ENST00000530162	11	59473315	59479361	ENSG00000254466	NM_001004705.2	2482	OR4D10	TRUE	protein_coding	936	0.000277837	4.17231	0.041	-0.0763725	0.0365162	4.37424	0.036	DMG	MAF_01	106
ENST00000340913	12	54280193	54287088	ENSG00000135486	NM_031157.4	3744	HNRNPA1	TRUE	protein_coding	1119	0.000204446	3.72122	0.054	0.0891633	0.0425586	4.38932	0.036	MISS_CADD25	MAF_01	78
ENST00000435572	12	54292111	54301015	ENSG00000123405	NM_001136023.3	1656	NFE2	TRUE	protein_coding	1122	0.00061596	4.14799	0.042	-0.0513753	0.024529	4.38681	0.036	DMG	MAF_01	235
ENST00000261180	12	72087266	72670758	ENSG00000072657	NM_013381.3	11047	TRHDE	TRUE	protein_coding	3210	0.000432483	4.3593	0.037	0.0615225	0.0292657	4.41927	0.036	PTV	MAF_01	165
ENST00000266712	12	88142296	88199887	ENSG00000139324	NM_181783.4	7192	TMTC3	TRUE	protein_coding	2745	0.00145209	4.60443	0.032	-0.0334944	0.0159874	4.38926	0.036	MISS_CADD25	MAF_01	554
ENST00000537226	12	133104779	133130274	ENSG00000214029	NM_001277291.2	17294	ZNF891	TRUE	protein_coding	1635	0.000309291	4.02253	0.045	-0.072415	0.0346007	4.38014	0.036	PTV	MAF_01	118
ENST00000620633	13	48389567	48444704	ENSG00000139679	NM_001162498.3	1976	LPAR6	TRUE	protein_coding	1035	0.000466557	3.34602	0.067	0.0592688	0.0282033	4.41626	0.036	MISS_CADD25	MAF_01	178
ENST00000377636	13	75283503	75482169	ENSG00000136111	NM_014832.5	7588	TBC1D4	TRUE	protein_coding	3897	0.00205495	4.43694	0.035	-0.0282741	0.0134606	4.41215	0.036	DMG	MAF_01	784
ENST00000377028	13	94436811	94479682	ENSG00000080166	NM_001922.5	5074	DCT	TRUE	protein_coding	1560	0.00284652	3.98626	0.046	0.0240047	0.011446	4.39826	0.036	DMG	MAF_01	1086
ENST00000442234	13	108207439	108218368	ENSG00000174405	NM_206937.2	3981	LIG4	TRUE	protein_coding	2736	0.000906903	4.87325	0.027	-0.0424432	0.0202387	4.39796	0.036	PTV	MAF_01	346
ENST00000261479	14	35278633	35317493	ENSG00000100902	NM_002791.3	1023	PSMA6	TRUE	protein_coding	741	0.000162509	4.68042	0.031	-0.100368	0.047761	4.41611	0.036	DMG	MAF_01	62
ENST00000304735	16	4371848	4383538	ENSG00000168140	NM_138440.3	2816	VASN	TRUE	protein_coding	2022	0.000526843	4.03075	0.045	-0.0557188	0.0265412	4.4072	0.036	MISS_CADD25	MAF_01	201
ENST00000303383	16	46578591	46621379	ENSG00000171241	NM_024745.5	5177	SHCBP1	TRUE	protein_coding	2019	0.000925251	4.5453	0.033	-0.0419683	0.0200368	4.3872	0.036	DMG	MAF_01	353
ENST00000262429	16	84368527	84464187	ENSG00000064270	NM_014861.4	3374	ATP2C2	TRUE	protein_coding	2841	0.00105106	3.91285	0.048	0.0393885	0.0188008	4.3892	0.036	PTV	MAF_01	401
ENST00000017003	17	50346126	50363138	ENSG00000015532	NM_022167.4	3507	XYLT2	TRUE	protein_coding	2598	0.00154121	4.71036	0.03	0.0326419	0.0155305	4.4175	0.036	MISS_CADD25	MAF_01	588
ENST00000417245	17	81528377	81537130	ENSG00000186765	NM_012418.4	1684	FSCN2	TRUE	protein_coding	1479	0.00428813	4.82582	0.028	0.0195678	0.00933613	4.39289	0.036	MISS_CADD25	MAF_01	1636
ENST00000253099	19	10251901	10260055	ENSG00000105364	NM_015956.3	1218	MRPL4	TRUE	protein_coding	936	0.000964568	4.1773	0.041	0.0410826	0.0196262	4.3817	0.036	DMG	MAF_01	368
ENST00000532828	19	37181579	37218153	ENSG00000245680	NM_152279.4	6197	ZNF585B	TRUE	protein_coding	2310	0.00118736	4.08266	0.043	-0.037172	0.017694	4.41345	0.036	PTV	MAF_01	453
ENST00000294954	2	48686774	48755730	ENSG00000138039	NM_000233.4	3076	LHCGR	TRUE	protein_coding	2100	0.000529464	4.01454	0.045	-0.0553377	0.0264494	4.37733	0.036	PTV	MAF_01	202
ENST00000244230	2	71130632	71150101	ENSG00000124383	NM_005791.3	2164	MPHOSPH10	TRUE	protein_coding	2046	0.000954083	3.70394	0.054	0.0414018	0.0197117	4.41157	0.036	DMG	MAF_01	364
ENST00000389554	2	161416297	161425870	ENSG00000136535	NM_006593.4	3806	TBR1	TRUE	protein_coding	2049	0.000862345	3.90687	0.048	0.0435546	0.0207319	4.41355	0.036	MISS_CADD25	MAF_01	329
ENST00000233072	2	210477682	210679107	ENSG00000021826	NM_001875.5	5760	CPS1	TRUE	protein_coding	4503	0.00325542	3.96486	0.046	0.0223682	0.010695	4.37419	0.036	DMG	MAF_01	1242
ENST00000233072	2	210477682	210679107	ENSG00000021826	NM_001875.5	5760	CPS1	TRUE	protein_coding	4503	0.00299068	3.86333	0.049	0.0234249	0.0111554	4.40946	0.036	MISS_CADD25	MAF_01	1141
ENST00000529249	2	218822383	218832086	ENSG00000115592		2222	PRKAG3	TRUE	protein_coding	1470	0.0013158	4.45228	0.035	-0.035275	0.0167904	4.41382	0.036	DMG	MAF_01	502
ENST00000641019	2	240045077	240047027	ENSG00000178586		1097	OR6B3	TRUE	protein_coding	996	0.00018872	4.03697	0.045	0.092892	0.0442826	4.40038	0.036	PTV	MAF_01	72
ENST00000621198	3	12004388	12192032	ENSG00000157152	NM_133625.6	3320	SYN2	TRUE	protein_coding	1749	0.00117426	3.0412	0.081	-0.0372203	0.0177633	4.3905	0.036	MISS_CADD25	MAF_01	448
ENST00000261038	3	122795069	122881139	ENSG00000138463	NM_032839.3	3322	SLC49A4	TRUE	protein_coding	1437	0.000131055	4.74199	0.029	0.111437	0.0531083	4.40283	0.036	PTV	MAF_01	50
ENST00000305366	3	149369022	149377692	ENSG00000169908	NM_014220.3	1555	TM4SF1	TRUE	protein_coding	609	0.000739153	4.72233	0.03	0.0468519	0.0223774	4.38365	0.036	MISS_CADD25	MAF_01	282
ENST00000399132	4	108808725	109302752	ENSG00000188517	NM_198721.4	7713	COL25A1	TRUE	protein_coding	1965	0.000883314	3.36983	0.066	-0.0429957	0.0205047	4.39684	0.036	MISS_CADD25	MAF_01	337
ENST00000296506	4	173384701	173406380	ENSG00000164106	NM_007281.4	4000	SCRG1	TRUE	protein_coding	297	0.000277837	4.78148	0.029	0.0765347	0.036538	4.38761	0.036	DMG	MAF_01	106
ENST00000381375	5	55112971	55173177	ENSG00000164287	NM_001170402.1	2984	CDC20B	TRUE	protein_coding	1560	0.000222794	4.45715	0.035	0.0856379	0.0407949	4.40678	0.036	MISS_CADD25	MAF_01	85
ENST00000407818	5	62306162	62391025	ENSG00000068796	NM_001098511.3	7958	KIF2A	TRUE	protein_coding	2235	0.000731289	5.13468	0.023	0.0472908	0.0225292	4.4062	0.036	MISS_CADD25	MAF_01	279
ENST00000265138	5	91368631	91383317	ENSG00000113369	NM_020801.4	4239	ARRDC3	TRUE	protein_coding	1245	0.000450831	4.17094	0.041	-0.0600101	0.028684	4.37693	0.036	DMG	MAF_01	172
ENST00000274673	6	4049434	4087344	ENSG00000145975	NM_173563.3	2176	FAM217A	TRUE	protein_coding	1527	0.000199204	3.85474	0.05	-0.0901599	0.0431074	4.37446	0.036	DMG	MAF_01	76
ENST00000646630	6	33419661	33453689	ENSG00000197283	NM_006772.3	6015	SYNGAP1	TRUE	protein_coding	4032	0.000990779	3.91788	0.048	-0.0405338	0.0193455	4.39011	0.036	DMG	MAF_01	378
ENST00000326974	6	43014103	43021298	ENSG00000124702	NM_057161.4	1869	KLHDC3	TRUE	protein_coding	1149	0.000209689	3.51168	0.061	-0.0881183	0.0420159	4.39849	0.036	MISS_CADD25	MAF_01	80
ENST00000237283	6	143422832	143450695	ENSG00000189007	NM_182503.3	6244	ADAT2	TRUE	protein_coding	576	0.000170372	3.62162	0.057	0.0977288	0.0466108	4.39616	0.036	PTV	MAF_01	65
ENST00000367097	6	158232236	158511828	ENSG00000130338	NM_020245.5	11318	TULP4	TRUE	protein_coding	4632	0.00502204	4.4454	0.035	0.0180756	0.00862763	4.38937	0.036	MISS_CADD25	MAF_01	1916
ENST00000404991	7	4857738	4862030	ENSG00000218823	NM_020144.5	4293	PAPOLB	TRUE	protein_coding	1914	0.000825649	4.41404	0.036	0.0445479	0.0211887	4.42023	0.036	DMG	MAF_01	315
ENST00000684423	7	100400826	100428992	ENSG00000078487	NM_001386010.1	2364	ZCWPW1	TRUE	protein_coding	1950	0.00172469	3.15746	0.076	0.0307588	0.0146738	4.39395	0.036	MISS_CADD25	MAF_01	658
ENST00000380254	8	28348287	28490278	ENSG00000214050	NM_172366.4	1254	FBXO16	TRUE	protein_coding	879	0.00025949	3.76127	0.052	0.0791909	0.0378077	4.38724	0.036	PTV	MAF_01	99
ENST00000380502	9	19053141	19102904	ENSG00000147874	NM_017645.5	6323	HAUS6	TRUE	protein_coding	2868	0.000600234	3.98456	0.046	-0.0522554	0.0248652	4.41652	0.036	PTV	MAF_01	229
ENST00000294671	1	89131742	89176009	ENSG00000213512	NM_207398.3	2426	GBP7	TRUE	protein_coding	1917	0.000466557	3.37375	0.066	-0.0586265	0.0281578	4.335	0.037	DMG	MAF_01	178
ENST00000294671	1	89131742	89176009	ENSG00000213512	NM_207398.3	2426	GBP7	TRUE	protein_coding	1917	0.000138919	2.80312	0.094	-0.10771	0.0515844	4.35992	0.037	MISS_CADD25	MAF_01	53
ENST00000368457	1	154957026	154963853	ENSG00000163348	NM_138300.4	3180	PYGO2	TRUE	protein_coding	1221	0.000437725	4.7049	0.03	-0.0605247	0.0290691	4.33513	0.037	DMG	MAF_01	167
ENST00000368352	1	155320894	155331114	ENSG00000160753	NM_001105203.2	3436	RUSC1	TRUE	protein_coding	2709	0.000951462	3.44882	0.063	0.0411692	0.0197272	4.35524	0.037	DMG	MAF_01	363
ENST00000367549	1	182839347	182887982	ENSG00000135829	NM_001357.5	4493	DHX9	TRUE	protein_coding	3813	0.000280459	3.59454	0.058	0.0757911	0.0363097	4.35704	0.037	DMG	MAF_01	107
ENST00000366628	1	232950605	232983882	ENSG00000135778	NM_032324.3	6324	NTPCR	TRUE	protein_coding	573	0.000285701	4.61764	0.032	0.0751961	0.0359795	4.36797	0.037	DMG	MAF_01	109
ENST00000356708	10	7788147	7807815	ENSG00000165629	NM_001001973.3	1101	ATP5F1C	TRUE	protein_coding	897	0.00044821	5.31415	0.021	0.0601733	0.0287769	4.3724	0.037	DMG	MAF_01	171
ENST00000356708	10	7788147	7807815	ENSG00000165629	NM_001001973.3	1101	ATP5F1C	TRUE	protein_coding	897	0.00035385	5.78028	0.016	0.0676032	0.0323845	4.35773	0.037	MISS_CADD25	MAF_01	135
ENST00000374103	10	49734641	49762379	ENSG00000197444	NM_018245.3	3706	OGDHL	TRUE	protein_coding	3033	0.00399981	4.47637	0.034	0.0201895	0.00967377	4.35572	0.037	DMG	MAF_01	1526
ENST00000298068	10	91409280	91514829	ENSG00000165338	NM_182765.6	4862	HECTD2	TRUE	protein_coding	2331	0.000162509	3.38945	0.066	-0.0998114	0.0477757	4.36463	0.037	DMG	MAF_01	62
ENST00000355422	10	116056925	116276803	ENSG00000151892	NM_005264.8	9161	GFRA1	TRUE	protein_coding	1398	0.000749637	3.24377	0.072	-0.0463706	0.0222586	4.33998	0.037	MISS_CADD25	MAF_01	286
ENST00000250699	11	3665587	3671384	ENSG00000129749	NM_020402.4	1945	CHRNA10	TRUE	protein_coding	1353	0.000201825	3.7473	0.053	-0.0895305	0.0428408	4.36743	0.037	PTV	MAF_01	77
ENST00000332160	12	50923472	50932510	ENSG00000185432	NM_014033.4	3117	METTL7A	TRUE	protein_coding	735	0.000338123	4.75968	0.029	0.0691982	0.0330953	4.37177	0.037	MISS_CADD25	MAF_01	129
ENST00000323666	12	95473520	95515839	ENSG00000111142	NM_006838.4	3400	METAP2	TRUE	protein_coding	1437	0.000144161	4.02099	0.045	-0.105865	0.050683	4.36291	0.037	PTV	MAF_01	55
ENST00000321760	14	21024109	21036276	ENSG00000179636	NM_173846.5	1408	TPPP2	TRUE	protein_coding	513	0.000634308	4.43029	0.035	0.050458	0.0241883	4.35159	0.037	MISS_CADD25	MAF_01	242
ENST00000261479	14	35278633	35317493	ENSG00000100902	NM_002791.3	1023	PSMA6	TRUE	protein_coding	741	0.000152024	4.40919	0.036	-0.10293	0.0493799	4.34493	0.037	MISS_CADD25	MAF_01	58
ENST00000682126	14	50418501	50561126	ENSG00000012983	NM_006575.6	4270	MAP4K5	TRUE	protein_coding	2541	0.00186885	4.28733	0.038	0.0294566	0.0141084	4.35925	0.037	MISS_CADD25	MAF_01	713
ENST00000249776	15	40382721	40394246	ENSG00000128944		1714	KNSTRN	TRUE	protein_coding	951	0.000566159	2.91239	0.088	0.0533418	0.0256133	4.33714	0.037	MISS_CADD25	MAF_01	216
ENST00000451782	15	70047790	70098176	ENSG00000140332	NM_001105192.3	5736	TLE3	TRUE	protein_coding	2310	0.000681488	4.5262	0.033	-0.048803	0.0233469	4.36953	0.037	DMG	MAF_01	260
ENST00000322048	16	4796968	4802880	ENSG00000067836	NM_024589.3	1418	ROGDI	TRUE	protein_coding	864	0.000702457	3.3934	0.065	0.0478786	0.022989	4.33754	0.037	MISS_CADD25	MAF_01	268
ENST00000215095	16	30989256	31010638	ENSG00000099365	NM_052874.5	4674	STX1B	TRUE	protein_coding	867	0.000199204	4.18262	0.041	-0.09015	0.0431479	4.36527	0.037	MISS_CADD25	MAF_01	76
ENST00000437139	17	8172457	8176399	ENSG00000179029	NM_183065.4	2263	TMEM107	TRUE	protein_coding	423	0.000167751	4.58225	0.032	0.0982884	0.0470075	4.3719	0.037	MISS_CADD25	MAF_01	64
ENST00000252172	17	10300865	10373130	ENSG00000006788	NM_003802.3	5994	MYH13	TRUE	protein_coding	5817	0.00726047	4.39154	0.036	-0.0149992	0.0071968	4.34368	0.037	DMG	MAF_01	2770
ENST00000580306	17	11977439	11997475	ENSG00000154957	NM_001303281.2	2295	ZNF18	TRUE	protein_coding	1650	0.000146782	3.90814	0.048	0.104609	0.0502528	4.33327	0.037	PTV	MAF_01	56
ENST00000328381	17	30970984	30999911	ENSG00000181481	NM_032322.4	2054	RNF135	TRUE	protein_coding	1299	0.000883314	3.33826	0.068	-0.0426677	0.0205018	4.33124	0.037	DMG	MAF_01	337
ENST00000330133	19	3762682	3768575	ENSG00000183617	NM_172251.3	608	MRPL54	TRUE	protein_coding	417	0.000579265	3.5928	0.058	0.0528132	0.0253174	4.35158	0.037	DMG	MAF_01	221
ENST00000160298	19	7595863	7618304	ENSG00000076826	NM_020902.2	4137	CAMSAP3	TRUE	protein_coding	3750	0.00215979	3.34749	0.067	-0.0273908	0.0131327	4.35014	0.037	MISS_CADD25	MAF_01	824
ENST00000589717	19	19865882	19894674	ENSG00000256771	NM_021047.3	3542	ZNF253	TRUE	protein_coding	1500	0.00042462	3.96221	0.047	0.0615259	0.0295638	4.33106	0.037	PTV	MAF_01	162
ENST00000263372	19	38319845	38332076	ENSG00000099337	NM_004823.3	5721	KCNK6	TRUE	protein_coding	942	0.000975052	5.22021	0.022	0.040636	0.019522	4.33286	0.037	DMG	MAF_01	372
ENST00000598742	19	41860255	41872925	ENSG00000105372	NM_001022.4	2021	RPS19	TRUE	protein_coding	438	0.000691973	3.07507	0.08	-0.0482264	0.0231657	4.33392	0.037	DMG	MAF_01	264
ENST00000598742	19	41860255	41872925	ENSG00000105372	NM_001022.4	2021	RPS19	TRUE	protein_coding	438	0.000691973	3.07507	0.08	-0.0482264	0.0231657	4.33392	0.037	MISS_CADD25	MAF_01	264
ENST00000262895	19	41998321	42069498	ENSG00000105737		3493	GRIK5	TRUE	protein_coding	2943	0.00295661	4.5083	0.034	0.0234885	0.0112354	4.37055	0.037	DMG	MAF_01	1128
ENST00000161559	19	42507304	42561234	ENSG00000079385	NM_001712.5	3491	CEACAM1	TRUE	protein_coding	1581	0.000131055	3.98726	0.046	0.111189	0.0532003	4.3681	0.037	PTV	MAF_01	50
ENST00000674199	2	11677595	11827409	ENSG00000134324	NM_001349206.2	5448	LPIN1	TRUE	protein_coding	2781	0.00211261	4.49652	0.034	-0.0276058	0.0132608	4.33372	0.037	MISS_CADD25	MAF_01	806
ENST00000263904	2	152116801	152175763	ENSG00000115145	NM_005843.6	5472	STAM2	TRUE	protein_coding	1578	0.000490147	4.51076	0.034	-0.0572747	0.0274872	4.34176	0.037	PTV	MAF_01	187
ENST00000358196	2	170813213	170861151	ENSG00000128683	NM_000817.3	3279	GAD1	TRUE	protein_coding	1785	0.000526843	3.57655	0.059	-0.0554369	0.0265133	4.37189	0.037	DMG	MAF_01	201
ENST00000347364	20	10401009	10434222	ENSG00000125863	NM_170784.3	6714	MKKS	TRUE	protein_coding	1713	0.000885935	3.89282	0.048	-0.0426063	0.0204757	4.32981	0.037	MISS_CADD25	MAF_01	338
ENST00000217426	20	34280268	34311802	ENSG00000101444	NM_000687.4	2150	AHCY	TRUE	protein_coding	1299	0.000883314	2.86499	0.091	-0.0427277	0.0205045	4.34233	0.037	MISS_CADD25	MAF_01	337
ENST00000349004	20	36651766	36746090	ENSG00000101079	NM_032013.4	2971	NDRG3	TRUE	protein_coding	1128	0.000652656	5.44462	0.02	0.0498285	0.0238499	4.36497	0.037	DMG	MAF_01	249
ENST00000264331	3	25597984	25664907	ENSG00000077097	NM_001330700.2	5814	TOP2B	TRUE	protein_coding	4881	0.000935736	4.2879	0.038	-0.0413876	0.0198915	4.32919	0.037	MISS_CADD25	MAF_01	357
ENST00000328834	3	32685145	32773875	ENSG00000182973		2815	CNOT10	TRUE	protein_coding	2235	0.00124765	3.07972	0.079	-0.0360016	0.0172328	4.36446	0.037	MISS_CADD25	MAF_01	476
ENST00000343010	3	49268596	49277232	ENSG00000188315	NM_198562.3	3748	C3orf62	TRUE	protein_coding	804	0.00100388	3.87958	0.049	0.0401844	0.0192209	4.37086	0.037	MISS_CADD25	MAF_01	383
ENST00000273347	3	101779202	101828231	ENSG00000144815	NM_145037.4	8568	NXPE3	TRUE	protein_coding	1680	0.000566159	3.55081	0.06	-0.0533991	0.0255646	4.36307	0.037	MISS_CADD25	MAF_01	216
ENST00000442011	5	136028988	136063818	ENSG00000120708	NM_000358.3	2712	TGFBI	TRUE	protein_coding	2052	0.00213882	5.21484	0.022	0.0275308	0.0131915	4.35563	0.037	MISS_CADD25	MAF_01	816
ENST00000510898	5	177501904	177511274	ENSG00000146094	NM_001308236.3	3588	DOK3	TRUE	protein_coding	1323	0.00216766	4.24824	0.039	0.0272757	0.0131042	4.33242	0.037	DMG	MAF_01	827
ENST00000458694	6	41780782	41787452	ENSG00000278224	NM_013397.6	1706	PRICKLE4	TRUE	protein_coding	1155	0.00229609	4.17344	0.041	-0.0264822	0.0127247	4.33124	0.037	DMG	MAF_01	876
ENST00000367075	6	158765741	158819368	ENSG00000092820	NM_001111077.2	3052	EZR	TRUE	protein_coding	1761	0.00174304	5.14768	0.023	-0.030392	0.0145955	4.33595	0.037	MISS_CADD25	MAF_01	665
ENST00000428135	7	17790761	17940501	ENSG00000071189	NM_015132.5	6357	SNX13	TRUE	protein_coding	2874	0.00105106	3.44196	0.064	-0.0391436	0.0187819	4.34353	0.037	DMG	MAF_01	401
ENST00000495276	8	143603210	143609773	ENSG00000104524	NM_023078.6	3342	PYCR3	TRUE	protein_coding	825	0.000387924	3.55506	0.059	-0.0643885	0.0309259	4.33484	0.037	MISS_CADD25	MAF_01	148
ENST00000377470	8	144012280	144047114	ENSG00000186583	NM_198572.3	2170	SPATC1	TRUE	protein_coding	1776	0.000812544	4.07738	0.043	0.0444774	0.021378	4.32858	0.037	PTV	MAF_01	310
ENST00000223642	9	120952335	121050275	ENSG00000106804	NM_001735.3	5464	C5	TRUE	protein_coding	5031	0.000442967	4.87033	0.027	0.0605019	0.028941	4.37029	0.037	PTV	MAF_01	169
ENST00000321582	9	121815674	122093606	ENSG00000175764	NM_001139442.2	9206	TTLL11	TRUE	protein_coding	2133	0.000327639	3.99717	0.046	-0.0700577	0.0336471	4.33529	0.037	PTV	MAF_01	125
ENST00000377263	1	9848276	9910336	ENSG00000178585	NM_020248.3	3006	CTNNBIP1	TRUE	protein_coding	246	0.000374818	4.64963	0.031	-0.0652636	0.0314194	4.31464	0.038	MISS_CADD25	MAF_01	143
ENST00000418390	1	23743155	23762059	ENSG00000011007		5154	ELOA	TRUE	protein_coding	2397	0.000233279	3.65953	0.056	-0.0825769	0.0398115	4.3023	0.038	PTV	MAF_01	89
ENST00000370550	1	86914635	87109982	ENSG00000153936	NM_012262.4	6759	HS2ST1	TRUE	protein_coding	1071	0.000193962	4.6794	0.031	0.0905498	0.0436581	4.30175	0.038	MISS_CADD25	MAF_01	74
ENST00000315927	1	207043849	207052980	ENSG00000180667	NM_018566.4	6396	YOD1	TRUE	protein_coding	1047	0.000574023	5.04411	0.025	0.0525508	0.0253889	4.28421	0.038	DMG	MAF_01	219
ENST00000371361	10	94333226	94362959	ENSG00000173145	NM_022451.11	3455	NOC3L	TRUE	protein_coding	2403	0.000589749	3.08894	0.079	-0.0519318	0.0250899	4.28419	0.038	PTV	MAF_01	225
ENST00000404739	10	103087185	103277605	ENSG00000076685	NM_001351169.2	3525	NT5C2	TRUE	protein_coding	1686	0.000340744	4.30177	0.038	0.0683169	0.0330008	4.28555	0.038	MISS_CADD25	MAF_01	130
ENST00000361048	10	113751262	113783429	ENSG00000148735		3393	PLEKHS1	TRUE	protein_coding	1092	0.000267353	4.92728	0.026	0.077122	0.0372521	4.28602	0.038	DMG	MAF_01	102
ENST00000324616	12	39626167	39908300	ENSG00000180116	NM_001031748.4	2776	C12orf40	TRUE	protein_coding	1959	0.000584507	4.93672	0.026	0.0521985	0.025183	4.29637	0.038	MISS_CADD25	MAF_01	223
ENST00000257894	12	49582885	49605639	ENSG00000135436	NM_032130.3	2944	FAM186B	TRUE	protein_coding	2682	0.00085186	4.43048	0.035	0.0432848	0.0208609	4.30532	0.038	MISS_CADD25	MAF_01	325
ENST00000392977	12	100717526	101128641	ENSG00000151572	NM_001286615.2	4033	ANO4	TRUE	protein_coding	2868	0.00199728	4.02023	0.045	0.0282696	0.0136404	4.29521	0.038	MISS_CADD25	MAF_01	762
ENST00000380490	13	30713478	30764426	ENSG00000132965	NM_001629.4	869	ALOX5AP	TRUE	protein_coding	486	0.000193962	4.23784	0.04	-0.0905075	0.0437306	4.28349	0.038	MISS_CADD25	MAF_01	74
ENST00000280987	14	35044907	35113130	ENSG00000151327	NM_173607.5	3053	FAM177A1	TRUE	protein_coding	711	0.000474421	3.84777	0.05	-0.0580748	0.0279623	4.31351	0.038	DMG	MAF_01	181
ENST00000298119	14	41606876	41904549	ENSG00000165379	NM_152447.5	4417	LRFN5	TRUE	protein_coding	2160	0.000681488	4.81799	0.028	-0.0485319	0.023335	4.32553	0.038	DMG	MAF_01	260
ENST00000329153	14	67533290	67589612	ENSG00000054690	NM_020715.3	6615	PLEKHH1	TRUE	protein_coding	4095	0.00410203	4.29075	0.038	0.0198149	0.00954431	4.31018	0.038	MISS_CADD25	MAF_01	1565
ENST00000256379	14	70581257	70600690	ENSG00000133997	NM_005466.4	2351	MED6	TRUE	protein_coding	741	0.000608097	3.9956	0.046	-0.0513214	0.0247042	4.31573	0.038	MISS_CADD25	MAF_01	232
ENST00000441322	15	43593054	43604901	ENSG00000237289	NM_001375484.1	1579	CKMT1B	TRUE	protein_coding	1254	0.000702457	4.0263	0.045	-0.047605	0.0229943	4.28613	0.038	DMG	MAF_01	268
ENST00000568546	16	1972053	1982929	ENSG00000183751	NM_006453.3	6783	TBL3	TRUE	protein_coding	2427	0.00249792	4.26577	0.039	0.0253085	0.0122139	4.29364	0.038	DMG	MAF_01	953
ENST00000304283	16	4696510	4734378	ENSG00000168096	NM_133450.4	2772	ANKS3	TRUE	protein_coding	1971	0.000967189	4.99974	0.025	-0.0405984	0.0195975	4.29157	0.038	DMG	MAF_01	369
ENST00000333493	16	57668277	57689378	ENSG00000182885	NM_170776.5	2609	ADGRG3	TRUE	protein_coding	1650	0.000867587	4.58454	0.032	0.0428219	0.0206901	4.2836	0.038	DMG	MAF_01	331
ENST00000326152	16	67430652	67437553	ENSG00000176387	NM_000196.4	1896	HSD11B2	TRUE	protein_coding	1218	0.000414135	3.83016	0.05	0.0621224	0.0299325	4.30735	0.038	DMG	MAF_01	158
ENST00000321765	17	28577565	28599025	ENSG00000076382	NM_006461.4	3786	SPAG5	TRUE	protein_coding	3582	0.00125289	5.23931	0.022	-0.0356608	0.0172202	4.28852	0.038	DMG	MAF_01	478
ENST00000335793	17	73283624	73312005	ENSG00000179604	NM_012121.5	3098	CDC42EP4	TRUE	protein_coding	1071	0.00104582	3.79587	0.051	0.0390508	0.0188444	4.29434	0.038	DMG	MAF_01	399
ENST00000375366	17	74356416	74361868	ENSG00000204347	NM_001080466.2	1727	BTBD17	TRUE	protein_coding	1437	0.000521601	4.0356	0.045	0.0553456	0.0266682	4.30704	0.038	MISS_CADD25	MAF_01	199
ENST00000252599	19	17555649	17583162	ENSG00000130309	NM_024656.4	3647	COLGALT1	TRUE	protein_coding	1869	0.0026447	5.55534	0.018	0.024595	0.011873	4.29116	0.038	DMG	MAF_01	1009
ENST00000294964	2	42048021	42058517	ENSG00000162878	NM_138370.3	2490	PKDCC	TRUE	protein_coding	1482	0.00158577	4.23746	0.04	-0.0317176	0.0152977	4.29881	0.038	DMG	MAF_01	605
ENST00000409411	2	44316281	44361862	ENSG00000138078	NM_001171613.2	5829	PREPL	TRUE	protein_coding	1917	0.00257655	4.02975	0.045	-0.0249357	0.012014	4.30793	0.038	DMG	MAF_01	983
ENST00000313597	2	219498865	219513898	ENSG00000144591	NM_013335.4	1522	GMPPA	TRUE	protein_coding	1263	0.000162509	4.14144	0.042	0.099165	0.0477191	4.31848	0.038	PTV	MAF_01	62
ENST00000373973	20	35954564	36030700	ENSG00000149646		1956	CNBD2	TRUE	protein_coding	1731	0.000778469	5.09201	0.024	0.0453863	0.0218419	4.31787	0.038	MISS_CADD25	MAF_01	297
ENST00000322734	3	44578223	44599694	ENSG00000144792	NM_173658.4	5834	ZNF660	TRUE	protein_coding	996	0.000338123	4.37214	0.037	0.0687629	0.0330719	4.32304	0.038	MISS_CADD25	MAF_01	129
ENST00000355083	3	52836219	52897548	ENSG00000213533	NM_198563.5	4744	STIMATE	TRUE	protein_coding	885	0.000463936	4.17106	0.041	0.0585712	0.0282375	4.30245	0.038	DMG	MAF_01	177
ENST00000329759	3	194685883	194689037	ENSG00000185112	NM_153690.5	3155	FAM43A	TRUE	protein_coding	1272	0.000537327	5.3898	0.02	0.0543347	0.0262391	4.28801	0.038	DMG	MAF_01	205
ENST00000382774	4	3441968	3449486	ENSG00000109758	NM_001528.4	2069	HGFAC	TRUE	protein_coding	1968	0.00102747	3.81094	0.051	-0.0394336	0.0190137	4.30131	0.038	MISS_CADD25	MAF_01	392
ENST00000274008	4	122923070	123319433	ENSG00000145375	NM_145207.3	8116	SPATA5	TRUE	protein_coding	2682	0.000532085	4.34273	0.037	0.0548699	0.0264112	4.31612	0.038	PTV	MAF_01	203
ENST00000274695	6	20534457	21232404	ENSG00000145996	NM_017774.3	3272	CDKAL1	TRUE	protein_coding	1740	0.000133677	3.75326	0.053	-0.109416	0.0526197	4.32376	0.038	PTV	MAF_01	51
ENST00000257700	7	105532169	105567677	ENSG00000135249	NM_021930.6	2860	RINT1	TRUE	protein_coding	2379	0.000356471	4.2054	0.04	-0.0669388	0.0322284	4.31399	0.038	PTV	MAF_01	136
ENST00000353047	8	11842524	11869533	ENSG00000164733	NM_001908.5	3733	CTSB	TRUE	protein_coding	1020	0.00156218	3.65656	0.056	0.0319617	0.0154295	4.29096	0.038	DMG	MAF_01	596
ENST00000276914	9	19108375	19149290	ENSG00000147872	NM_001122.4	1897	PLIN2	TRUE	protein_coding	1314	0.000739153	4.72831	0.03	-0.046452	0.022411	4.29623	0.038	MISS_CADD25	MAF_01	282
ENST00000378643	9	35073835	35079942	ENSG00000221829	NM_004629.2	2556	FANCG	TRUE	protein_coding	1869	0.000975052	5.5079	0.019	0.0404547	0.0195173	4.29634	0.038	DMG	MAF_01	372
ENST00000262554	9	92000087	92115413	ENSG00000090054	NM_006415.4	2783	SPTLC1	TRUE	protein_coding	1422	0.000998642	4.37261	0.037	0.0400347	0.0192854	4.30939	0.038	DMG	MAF_01	381
ENST00000323927	9	137174784	137188560	ENSG00000176248	NM_013366.4	2655	ANAPC2	TRUE	protein_coding	2469	0.00135249	4.51432	0.034	-0.0343554	0.0165774	4.29494	0.038	DMG	MAF_01	516
ENST00000369604	1	113696831	113759489	ENSG00000116793	NM_001323043.2	3657	PHTF1	TRUE	protein_coding	2289	0.000935736	4.32784	0.037	0.0410227	0.0198919	4.253	0.039	PTV	MAF_01	357
ENST00000343537	1	223779893	223845954	ENSG00000143514	NM_001031685.3	4632	TP53BP2	TRUE	protein_coding	3405	0.00316368	4.12811	0.042	0.0224142	0.0108432	4.27298	0.039	MISS_CADD25	MAF_01	1207
ENST00000356189	10	15075475	15088776	ENSG00000176244	NM_001039844.3	3370	ACBD7	TRUE	protein_coding	267	0.000411514	4.67179	0.031	-0.0619934	0.0300323	4.26104	0.039	MISS_CADD25	MAF_01	157
ENST00000373585	10	68901286	68946847	ENSG00000107625	NM_024045.2	2501	DDX50	TRUE	protein_coding	2214	0.000532085	5.19132	0.023	-0.0544194	0.0264126	4.24508	0.039	MISS_CADD25	MAF_01	203
ENST00000263559	10	69123512	69174412	ENSG00000122958	NM_004896.5	4227	VPS26A	TRUE	protein_coding	984	0.000466557	4.50109	0.034	0.0581506	0.0282051	4.25063	0.039	DMG	MAF_01	178
ENST00000533663	11	7689437	7706477	ENSG00000183378	NM_198185.7	1978	OVCH2	TRUE	protein_coding	1698	0.000933115	3.7644	0.052	0.0410675	0.0199408	4.24141	0.039	DMG	MAF_01	356
ENST00000541669	11	18412318	18452063	ENSG00000166796	NM_017448.5	2035	LDHC	TRUE	protein_coding	999	0.000180856	3.77857	0.052	0.0934746	0.0452549	4.26634	0.039	PTV	MAF_01	69
ENST00000524871	11	99020949	100358885	ENSG00000149972	NM_014361.4	6499	CNTN5	TRUE	protein_coding	3303	0.00014154	4.43737	0.035	0.105519	0.0511544	4.255	0.039	PTV	MAF_01	54
ENST00000358495	12	911736	990053	ENSG00000002016	NM_134424.4	3023	RAD52	TRUE	protein_coding	1257	0.000429862	5.42891	0.02	-0.0605364	0.0293552	4.25268	0.039	MISS_CADD25	MAF_01	164
ENST00000341550	12	6650301	6663142	ENSG00000111653	NM_016162.4	1659	ING4	TRUE	protein_coding	747	0.000319775	4.64989	0.031	0.0701334	0.0340301	4.2474	0.039	DMG	MAF_01	122
ENST00000229268	12	6852148	6866632	ENSG00000111667	NM_001098536.2	3162	USP5	TRUE	protein_coding	2577	0.00177187	4.01691	0.045	0.0298768	0.0144778	4.25855	0.039	MISS_CADD25	MAF_01	676
ENST00000360817	12	6988259	7071032	ENSG00000182326	NM_001734.5	2682	C1S	TRUE	protein_coding	2067	0.00018872	4.35802	0.037	0.0912594	0.0442914	4.24538	0.039	PTV	MAF_01	72
ENST00000389420	12	43353866	43552203	ENSG00000173157	NM_025003.5	6358	ADAMTS20	TRUE	protein_coding	5733	0.00474158	4.43984	0.035	-0.0183526	0.00887717	4.27412	0.039	DMG	MAF_01	1809
ENST00000313698	12	111686053	111757107	ENSG00000111271	NM_025247.6	4006	ACAD10	TRUE	protein_coding	3180	0.00224629	4.9197	0.027	0.026542	0.012868	4.25447	0.039	DMG	MAF_01	857
ENST00000361505	14	20468954	20477089	ENSG00000198805	NM_000270.4	1477	PNP	TRUE	protein_coding	870	0.000574023	3.84627	0.05	0.0525927	0.0254252	4.27882	0.039	MISS_CADD25	MAF_01	219
ENST00000206595	14	30559158	30620064	ENSG00000092140	NM_017769.5	5770	G2E3	TRUE	protein_coding	2121	0.000345986	4.43951	0.035	-0.0676901	0.0327396	4.27468	0.039	MISS_CADD25	MAF_01	132
ENST00000298119	14	41606876	41904549	ENSG00000165379	NM_152447.5	4417	LRFN5	TRUE	protein_coding	2160	0.000579265	4.32111	0.038	-0.0521623	0.0253081	4.2481	0.039	MISS_CADD25	MAF_01	221
ENST00000355431	14	58298504	58373887	ENSG00000032219	NM_002892.4	5864	ARID4A	TRUE	protein_coding	3774	0.00133677	3.27824	0.07	0.0344108	0.0166756	4.25818	0.039	DMG	MAF_01	510
ENST00000512626	15	32392782	32403292	ENSG00000249931		1894	GOLGA8K	TRUE	protein_coding	1893	0.00044821	3.57258	0.059	-0.059408	0.0287798	4.26103	0.039	MISS_CADD25	MAF_01	171
ENST00000644861	15	61852389	62060473	ENSG00000129003	NM_020821.3	13403	VPS13C	TRUE	protein_coding	11262	0.00920795	4.52907	0.033	0.0132504	0.00640617	4.27819	0.039	DMG	MAF_01	3513
ENST00000328086	16	25236001	25257845	ENSG00000155592	NM_001012981.5	7437	ZKSCAN2	TRUE	protein_coding	2904	0.00104582	4.3388	0.037	0.0390055	0.0188546	4.27973	0.039	MISS_CADD25	MAF_01	399
ENST00000279396	16	29940885	29973050	ENSG00000149932	NM_001083613.2	946	TMEM219	TRUE	protein_coding	NA	0.000285701	4.18169	0.041	-0.0745017	0.0360333	4.2749	0.039	DMG	MAF_01	109
ENST00000300835	16	30650717	30656413	ENSG00000156858	NM_024031.5	2078	PRR14	TRUE	protein_coding	1758	0.00135511	5.06278	0.024	0.0341255	0.0165628	4.24512	0.039	MISS_CADD25	MAF_01	517
ENST00000673801	16	50246137	50318135	ENSG00000121281	NM_001114.5	6271	ADCY7	TRUE	protein_coding	3243	0.000883314	4.48209	0.034	-0.0422431	0.0205083	4.24278	0.039	PTV	MAF_01	337
ENST00000393196	17	51153559	51162428	ENSG00000239672	NM_000269.3	890	NME1	TRUE	protein_coding	459	0.000870208	4.7513	0.029	-0.0426832	0.0206545	4.27055	0.039	DMG	MAF_01	332
ENST00000335793	17	73283624	73312005	ENSG00000179604	NM_012121.5	3098	CDC42EP4	TRUE	protein_coding	1071	0.0010432	3.82957	0.05	0.0389546	0.018868	4.26252	0.039	MISS_CADD25	MAF_01	398
ENST00000392550	17	75525080	75575209	ENSG00000073350	NM_001031803.2	3553	LLGL2	TRUE	protein_coding	3063	0.000500632	3.45282	0.063	0.0561458	0.02722	4.2546	0.039	PTV	MAF_01	191
ENST00000675386	17	81395457	81466332	ENSG00000266074	NM_001377448.1	10726	BAHCC1	TRUE	protein_coding	7827	0.000393166	4.86094	0.027	0.0632417	0.0307138	4.23976	0.039	MISS_CADD25	MAF_01	150
ENST00000245812	19	6372794	6375250	ENSG00000125652	NM_032306.4	970	ALKBH7	TRUE	protein_coding	666	0.000170372	5.4462	0.02	-0.0961436	0.0466613	4.24549	0.039	PTV	MAF_01	65
ENST00000301457	19	8308768	8321375	ENSG00000267855	NM_005001.5	580	NDUFA7	TRUE	protein_coding	342	0.000623824	4.11288	0.043	-0.0504484	0.0243983	4.27538	0.039	DMG	MAF_01	238
ENST00000253108	19	10115014	10119918	ENSG00000130811	NM_003755.5	1103	EIF3G	TRUE	protein_coding	963	0.000256869	3.40405	0.065	-0.0783858	0.0380044	4.2541	0.039	MISS_CADD25	MAF_01	98
ENST00000203556	19	19629476	19643657	ENSG00000089639	NM_016573.4	3528	GMIP	TRUE	protein_coding	2913	0.000230658	5.04883	0.025	0.0827735	0.0401044	4.25989	0.039	PTV	MAF_01	88
ENST00000221498	19	49361783	49375116	ENSG00000104901	NM_014419.4	939	DKKL1	TRUE	protein_coding	729	0.000421998	3.90049	0.048	-0.0612672	0.029657	4.26779	0.039	DMG	MAF_01	161
ENST00000002125	2	37231631	37253403	ENSG00000003509	NM_144736.5	2184	NDUFAF7	TRUE	protein_coding	1326	0.000927872	4.1648	0.041	-0.041241	0.019986	4.25801	0.039	DMG	MAF_01	354
ENST00000345517	2	73892314	73919865	ENSG00000163017	NM_001615.4	1501	ACTG2	TRUE	protein_coding	1131	0.000380061	3.78941	0.052	0.0644019	0.0312108	4.25781	0.039	DMG	MAF_01	145
ENST00000359271	20	46709649	46736347	ENSG00000197496	NM_030777.4	4227	SLC2A10	TRUE	protein_coding	1626	0.00110349	4.28411	0.038	-0.0377908	0.0183503	4.24119	0.039	DMG	MAF_01	421
ENST00000306024	3	14178817	14201122	ENSG00000170860	NM_014463.3	3359	LSM3	TRUE	protein_coding	309	0.000217552	4.49903	0.034	-0.0852545	0.0412239	4.27698	0.039	DMG	MAF_01	83
ENST00000302541	3	39808914	40260321	ENSG00000170011	NM_015460.4	5073	MYRIP	TRUE	protein_coding	2580	0.00277837	4.46047	0.035	0.0238712	0.0115669	4.25904	0.039	MISS_CADD25	MAF_01	1060
ENST00000338040	3	121593379	121630295	ENSG00000163833	NM_016298.4	5669	FBXO40	TRUE	protein_coding	2130	0.00341006	4.23884	0.04	-0.0215728	0.0104471	4.26404	0.039	DMG	MAF_01	1301
ENST00000296513	4	122378966	122429802	ENSG00000164113	NM_139243.4	1963	ADAD1	TRUE	protein_coding	1731	0.00158839	3.59779	0.058	0.0315325	0.0153016	4.2466	0.039	DMG	MAF_01	606
ENST00000311106	5	96390333	96434143	ENSG00000175426	NM_000439.5	5136	PCSK1	TRUE	protein_coding	2262	0.00196583	4.9665	0.026	-0.028422	0.0137595	4.26684	0.039	DMG	MAF_01	750
ENST00000379446	6	11183298	11382348	ENSG00000111859	NM_006403.4	4522	NEDD9	TRUE	protein_coding	2505	0.000964568	3.89869	0.048	0.0405355	0.0196068	4.27424	0.039	MISS_CADD25	MAF_01	368
ENST00000303910	6	26216975	26217483	ENSG00000277075		509	H2AC8	TRUE	protein_coding	393	0.000186099	4.86828	0.027	0.0920755	0.0445991	4.26223	0.039	DMG	MAF_01	71
ENST00000377727	6	26277609	26285638	ENSG00000158406	NM_003543.4	409	H4C8	TRUE	protein_coding	312	0.000146782	4.55688	0.033	-0.103735	0.0502163	4.26735	0.039	MISS_CADD25	MAF_01	56
ENST00000338891	6	118959763	119149387	ENSG00000111879	NM_024581.6	4128	FAM184A	TRUE	protein_coding	3423	0.00140229	4.07724	0.043	-0.0335896	0.0162677	4.26341	0.039	MISS_CADD25	MAF_01	535
ENST00000313324	7	6329411	6348981	ENSG00000178397	NM_001037163.2	2220	FAM220A	TRUE	protein_coding	780	0.000453452	4.9655	0.026	-0.0590229	0.028578	4.26558	0.039	PTV	MAF_01	173
ENST00000375587	9	92325953	92620529	ENSG00000188312	NM_001012267.3	8293	CENPP	TRUE	protein_coding	867	0.000518979	4.76399	0.029	0.0551935	0.0267395	4.26057	0.039	DMG	MAF_01	198
ENST00000372577	9	128947699	129007096	ENSG00000095319	NM_015354.3	5689	NUP188	TRUE	protein_coding	5250	0.00517407	5.31882	0.021	0.01759	0.00850831	4.2741	0.039	DMG	MAF_01	1974
ENST00000343053	9	137255327	137273542	ENSG00000188986	NM_015456.5	2540	NELFB	TRUE	protein_coding	1887	0.000762743	3.93711	0.047	0.0456552	0.022062	4.28243	0.039	MISS_CADD25	MAF_01	291
ENST00000379510	X	21372801	21654695	ENSG00000149970	NM_014927.5	5753	CNKSR2	TRUE	protein_coding	3105	0.000170372	3.70458	0.054	-0.096568	0.046686	4.27852	0.039	DMG	MAF_01	65
ENST00000435064	1	1311585	1324687	ENSG00000127054	NM_017871.6	2114	INTS11	TRUE	protein_coding	1803	0.00253199	3.71982	0.054	-0.0248598	0.0121121	4.21268	0.04	DMG	MAF_01	966
ENST00000355485	1	115641970	115698224	ENSG00000173218	NM_138959.3	8671	VANGL1	TRUE	protein_coding	1575	0.00165392	4.67101	0.031	-0.0307063	0.0149735	4.20539	0.04	MISS_CADD25	MAF_01	631
ENST00000627582	1	171841498	172418466	ENSG00000197959	NM_015569.5	7627	DNM3	TRUE	protein_coding	2592	0.0014652	4.48733	0.034	0.032597	0.0159054	4.20017	0.04	MISS_CADD25	MAF_01	559
ENST00000502732	1	179099330	179229684	ENSG00000143322	NM_007314.4	12217	ABL2	TRUE	protein_coding	3549	0.00277837	4.36886	0.037	-0.0237505	0.0115655	4.21714	0.04	DMG	MAF_01	1060
ENST00000502732	1	179099330	179229684	ENSG00000143322	NM_007314.4	12217	ABL2	TRUE	protein_coding	3549	0.00092263	4.54934	0.033	-0.0411561	0.0200333	4.22049	0.04	PTV	MAF_01	352
ENST00000366794	1	226360210	226408154	ENSG00000143799	NM_001618.4	3978	PARP1	TRUE	protein_coding	3045	0.000186099	3.94274	0.047	-0.0914374	0.0445702	4.2088	0.04	PTV	MAF_01	71
ENST00000359959	1	248046836	248063407	ENSG00000198128	NM_001004687.2	2792	OR2L3	TRUE	protein_coding	939	0.000133677	4.84283	0.028	0.107969	0.0525887	4.21519	0.04	PTV	MAF_01	51
ENST00000395254	10	62374192	62480288	ENSG00000138311	NM_014951.3	3988	ZNF365	TRUE	protein_coding	1224	0.000817786	4.16966	0.041	0.0437443	0.0213134	4.21245	0.04	DMG	MAF_01	312
ENST00000372292	10	79937467	79982614	ENSG00000133661	NM_003019.5	1283	SFTPD	TRUE	protein_coding	1128	0.000348607	3.34702	0.067	0.0670608	0.0326268	4.22462	0.04	MISS_CADD25	MAF_01	133
ENST00000333254	10	116324448	116380029	ENSG00000182645	NM_198515.3	1679	CCDC172	TRUE	protein_coding	777	0.000238521	3.51232	0.061	-0.0811085	0.03944	4.2292	0.04	PTV	MAF_01	91
ENST00000369221	10	116545931	116567855	ENSG00000175535	NM_000936.4	1483	PNLIP	TRUE	protein_coding	1398	0.000576644	2.90389	0.088	0.0520012	0.0253734	4.20018	0.04	MISS_CADD25	MAF_01	220
ENST00000435907	10	124007668	124093598	ENSG00000182022	NM_001270764.2	4809	CHST15	TRUE	protein_coding	1686	0.000398408	3.72249	0.054	0.0627579	0.0305216	4.22787	0.04	MISS_CADD25	MAF_01	152
ENST00000368586	10	132808392	132942823	ENSG00000171811	NM_001200049.3	8263	CFAP46	TRUE	protein_coding	8148	0.00389759	4.4659	0.035	0.0200852	0.00979228	4.20711	0.04	DMG	MAF_01	1487
ENST00000530162	11	59473315	59479361	ENSG00000254466	NM_001004705.2	2482	OR4D10	TRUE	protein_coding	936	0.000275216	4.06314	0.044	-0.0753478	0.0366897	4.21749	0.04	MISS_CADD25	MAF_01	105
ENST00000334126	11	74012718	74171210	ENSG00000168014	NM_001286577.2	7939	C2CD3	TRUE	protein_coding	7062	0.00571664	3.93393	0.047	0.0166607	0.00809469	4.23632	0.04	DMG	MAF_01	2181
ENST00000266604	12	66116555	66130750	ENSG00000139233	NM_032338.4	7728	LLPH	TRUE	protein_coding	390	0.000178235	4.43977	0.035	-0.0937779	0.0455758	4.23381	0.04	DMG	MAF_01	68
ENST00000337344	13	113177536	113208715	ENSG00000126226	NM_001127202.4	1897	PCID2	TRUE	protein_coding	1200	0.000505874	4.45127	0.035	0.0555768	0.0270866	4.20995	0.04	DMG	MAF_01	193
ENST00000305386	14	49620799	49623481	ENSG00000168282	NM_002408.4	2683	MGAT2	TRUE	protein_coding	1344	0.000317154	4.02065	0.045	-0.0701306	0.0341946	4.2063	0.04	MISS_CADD25	MAF_01	121
ENST00000332981	14	61187559	61550976	ENSG00000027075	NM_006255.5	3720	PRKCH	TRUE	protein_coding	2052	0.000537327	3.86525	0.049	-0.0539626	0.0262768	4.21737	0.04	MISS_CADD25	MAF_01	205
ENST00000451782	15	70047790	70098176	ENSG00000140332	NM_001105192.3	5736	TLE3	TRUE	protein_coding	2310	0.000665762	4.37774	0.036	-0.0484561	0.0236206	4.20837	0.04	MISS_CADD25	MAF_01	254
ENST00000299705	15	79311112	79427432	ENSG00000166557	NM_007364.4	1418	TMED3	TRUE	protein_coding	654	0.000909525	4.12437	0.042	-0.0415735	0.0202142	4.2298	0.04	DMG	MAF_01	347
ENST00000303329	15	80404350	80597933	ENSG00000172379	NM_014862.4	6523	ARNT2	TRUE	protein_coding	2154	0.00144161	4.37625	0.036	-0.0329406	0.0160719	4.20077	0.04	DMG	MAF_01	550
ENST00000215095	16	30989256	31010638	ENSG00000099365	NM_052874.5	4674	STX1B	TRUE	protein_coding	867	0.000204446	4.12878	0.042	-0.0876851	0.0425915	4.23843	0.04	DMG	MAF_01	78
ENST00000329956	16	67326798	67385204	ENSG00000159708	NM_018296.6	2428	LRRC36	TRUE	protein_coding	2265	0.000605476	4.33992	0.037	0.0508748	0.0247594	4.22206	0.04	MISS_CADD25	MAF_01	231
ENST00000221455	19	45039045	45070956	ENSG00000104859	NM_007056.3	2229	CLASRP	TRUE	protein_coding	2025	0.0016513	5.33856	0.021	-0.0307882	0.015011	4.20676	0.04	MISS_CADD25	MAF_01	630
ENST00000312865	19	49818282	49840383	ENSG00000104973	NM_030973.4	2332	MED25	TRUE	protein_coding	2244	0.0002359	4.85895	0.028	-0.0814984	0.0396563	4.2235	0.04	PTV	MAF_01	90
ENST00000303077	2	45005182	45009452	ENSG00000170577	NM_016932.5	2206	SIX2	TRUE	protein_coding	876	0.000532085	3.79191	0.052	-0.0542535	0.026382	4.22902	0.04	DMG	MAF_01	203
ENST00000407834	2	240676418	240682906	ENSG00000185176	NM_001102467.2	1099	AQP12B	TRUE	protein_coding	924	0.000131055	4.18411	0.041	0.109264	0.0531352	4.22851	0.04	DMG	MAF_01	50
ENST00000346798	21	25880550	26171128	ENSG00000142192	NM_000484.4	3583	APP	TRUE	protein_coding	2313	0.00214669	4.66127	0.031	-0.0270788	0.0131823	4.21967	0.04	MISS_CADD25	MAF_01	819
ENST00000395693	22	50523568	50526461	ENSG00000284194	NM_005138.3	984	SCO2	TRUE	protein_coding	801	0.000199204	4.91593	0.027	0.0884726	0.0431786	4.19837	0.04	PTV	MAF_01	76
ENST00000684406	3	35638945	35794496	ENSG00000172995	NM_001385562.1	4158	ARPP21	TRUE	protein_coding	2544	0.00161722	4.48116	0.034	-0.0311577	0.0151415	4.23441	0.04	DMG	MAF_01	617
ENST00000296051	3	149129638	149173732	ENSG00000163755	NM_032383.5	4611	HPS3	TRUE	protein_coding	3015	0.00201039	3.9599	0.047	0.0279543	0.0135852	4.23416	0.04	DMG	MAF_01	767
ENST00000310085	4	7040849	7043001	ENSG00000173013	NM_153376.3	2153	CCDC96	TRUE	protein_coding	1668	0.00092263	4.92689	0.026	0.041225	0.0200674	4.22026	0.04	MISS_CADD25	MAF_01	352
ENST00000618562	4	176683538	176792922	ENSG00000150630	NM_005429.5	2259	VEGFC	TRUE	protein_coding	1260	0.000254248	4.87953	0.027	-0.0784625	0.0381958	4.21981	0.04	MISS_CADD25	MAF_01	97
ENST00000643898	6	24804282	25042170	ENSG00000111913	NM_001286445.3	5295	RIPOR2	TRUE	protein_coding	3144	0.00203922	3.71222	0.054	0.027744	0.0134982	4.22464	0.04	MISS_CADD25	MAF_01	778
ENST00000452236	6	28570535	28616212	ENSG00000232040	NM_052923.2	5935	ZBED9	TRUE	protein_coding	3978	0.000327639	4.20618	0.04	0.0692065	0.0336181	4.23787	0.04	DMG	MAF_01	125
ENST00000326195	6	30571393	30597179	ENSG00000204574	NM_001025091.2	3405	ABCF1	TRUE	protein_coding	2538	0.00018872	5.22433	0.022	-0.0907546	0.0442892	4.19896	0.04	PTV	MAF_01	72
ENST00000252229	6	31494881	31511124	ENSG00000204516	NM_005931.5	2416	MICB	TRUE	protein_coding	1152	0.000678867	4.89159	0.027	-0.0480599	0.0233666	4.23033	0.04	DMG	MAF_01	259
ENST00000252229	6	31494881	31511124	ENSG00000204516	NM_005931.5	2416	MICB	TRUE	protein_coding	1152	0.000678867	4.89159	0.027	-0.0480599	0.0233666	4.23033	0.04	PTV	MAF_01	259
ENST00000485511	6	42984553	43012342	ENSG00000112640	NM_006245.4	2973	PPP2R5D	TRUE	protein_coding	1809	0.000411514	5.09005	0.024	0.0614851	0.0299986	4.20086	0.04	MISS_CADD25	MAF_01	157
ENST00000322507	6	75084326	75206267	ENSG00000111799	NM_004370.6	11725	COL12A1	TRUE	protein_coding	9192	0.00018872	3.96901	0.046	-0.0909607	0.0442887	4.21814	0.04	PTV	MAF_01	72
ENST00000444024	6	151398898	151452158	ENSG00000155906	NM_017909.4	1948	RMND1	TRUE	protein_coding	1350	0.00108776	5.15329	0.023	-0.0378319	0.0184643	4.19808	0.04	DMG	MAF_01	415
ENST00000356956	6	159969082	160113507	ENSG00000197081	NM_000876.4	14061	IGF2R	TRUE	protein_coding	7476	0.00309553	5.41894	0.02	0.0225781	0.0109675	4.23798	0.04	DMG	MAF_01	1181
ENST00000537384	7	549197	727650	ENSG00000188191	NM_001164760.2	2472	PRKAR1B	TRUE	protein_coding	1146	0.000676246	3.36904	0.066	0.047995	0.0234072	4.20431	0.04	MISS_CADD25	MAF_01	258
ENST00000422142	7	139523685	139544985	ENSG00000236279	NM_001080511.4	1531	CLEC2L	TRUE	protein_coding	645	0.000395787	3.75085	0.053	-0.0627808	0.0305891	4.2123	0.04	DMG	MAF_01	151
ENST00000376588	9	78297125	78330093	ENSG00000135069	NM_058179.4	2206	PSAT1	TRUE	protein_coding	1113	0.000204446	4.32643	0.038	-0.087655	0.042589	4.23602	0.04	PTV	MAF_01	78
ENST00000372577	9	128947699	129007096	ENSG00000095319	NM_015354.3	5689	NUP188	TRUE	protein_coding	5250	0.00491458	5.24867	0.022	0.0179517	0.00872778	4.23064	0.04	MISS_CADD25	MAF_01	1875
ENST00000371113	X	129539849	129592561	ENSG00000122126	NM_000276.4	5173	OCRL	TRUE	protein_coding	2706	0.000136298	2.67213	0.1	0.10698	0.0521966	4.20069	0.04	PTV	MAF_01	52
ENST00000418390	1	23743155	23762059	ENSG00000011007		5154	ELOA	TRUE	protein_coding	2397	0.000655277	2.60516	0.11	-0.0486198	0.0237642	4.1858	0.041	DMG	MAF_01	250
ENST00000328664	1	25272393	25330445	ENSG00000187010		2814	RHD	TRUE	protein_coding	1254	0.000762743	5.32871	0.021	0.0451013	0.0220299	4.19133	0.041	MISS_CADD25	MAF_01	291
ENST00000373116	1	36455718	36464384	ENSG00000116898	NM_031280.4	953	MRPS15	TRUE	protein_coding	774	0.00154121	2.5653	0.11	0.0316798	0.0155116	4.1711	0.041	DMG	MAF_01	588
ENST00000369604	1	113696831	113759489	ENSG00000116793	NM_001323043.2	3657	PHTF1	TRUE	protein_coding	2289	0.000964568	4.11246	0.043	0.0400746	0.0195932	4.18338	0.041	MISS_CADD25	MAF_01	368
ENST00000389793	1	235661041	235883640	ENSG00000143669	NM_000081.4	13466	LYST	TRUE	protein_coding	11406	0.0065318	3.47218	0.062	-0.015452	0.00757183	4.16452	0.041	MISS_CADD25	MAF_01	2492
ENST00000357700	10	5638867	5666595	ENSG00000196372	NM_024701.4	2717	ASB13	TRUE	protein_coding	837	0.00116901	3.30263	0.069	0.036454	0.0178322	4.1791	0.041	PTV	MAF_01	446
ENST00000374189	10	48306639	48439360	ENSG00000107643		5796	MAPK8	TRUE	protein_coding	1284	0.000228036	4.88867	0.027	-0.082316	0.0403346	4.16499	0.041	DMG	MAF_01	87
ENST00000278505	11	95089846	95132645	ENSG00000149218	NM_015036.3	4651	ENDOD1	TRUE	protein_coding	1503	0.00153335	4.55799	0.033	-0.0318033	0.0155677	4.17343	0.041	DMG	MAF_01	585
ENST00000265843	11	108505435	108593768	ENSG00000110723	NM_015065.3	10304	EXPH5	TRUE	protein_coding	5970	0.00207068	5.69038	0.017	0.0273556	0.0134004	4.16732	0.041	DMG	MAF_01	790
ENST00000683387	11	110577042	110713189	ENSG00000137727	NM_001384657.1	6109	ARHGAP20	TRUE	protein_coding	3576	0.000345986	4.17281	0.041	-0.0667776	0.0327245	4.16404	0.041	MISS_CADD25	MAF_01	132
ENST00000618634	12	51817899	51848718	ENSG00000261308	NM_001384995.1	4705	FIGNL2	TRUE	protein_coding	1962	0.00014154	3.53004	0.06	-0.104753	0.0511414	4.19556	0.041	PTV	MAF_01	54
ENST00000261211	12	96278261	96400480	ENSG00000059758	NM_002595.5	4036	CDK17	TRUE	protein_coding	1572	0.000183478	5.15703	0.023	0.0917832	0.0449208	4.17476	0.041	PTV	MAF_01	70
ENST00000258494	12	105019784	105107643	ENSG00000136010	NM_001034173.4	7428	ALDH1L2	TRUE	protein_coding	2772	0.0051662	3.80319	0.051	0.0173628	0.0085079	4.16482	0.041	DMG	MAF_01	1971
ENST00000220420	15	43232590	43266928	ENSG00000104055	NM_201631.4	2843	TGM5	TRUE	protein_coding	2163	0.000382682	3.89366	0.048	-0.0636445	0.0311491	4.17475	0.041	PTV	MAF_01	146
ENST00000249700	15	51751597	51816363	ENSG00000128872	NM_014548.4	9150	TMOD2	TRUE	protein_coding	1056	0.000736531	3.56082	0.059	0.0459882	0.0224574	4.1935	0.041	MISS_CADD25	MAF_01	281
ENST00000219070	16	55389700	55506691	ENSG00000087245	NM_004530.6	3514	MMP2	TRUE	protein_coding	1983	0.00245598	4.03897	0.044	0.0251397	0.0123165	4.16626	0.041	DMG	MAF_01	937
ENST00000328945	16	81988855	82011481	ENSG00000184860	NM_145168.3	11548	SDR42E1	TRUE	protein_coding	1182	0.000411514	3.4983	0.061	-0.0613017	0.0300276	4.16777	0.041	DMG	MAF_01	157
ENST00000567970	16	87083562	87317420	ENSG00000260456	NM_001195124.3	1113	C16orf95	TRUE	protein_coding	720	0.000138919	3.60455	0.058	0.105521	0.0516659	4.17126	0.041	MISS_CADD25	MAF_01	53
ENST00000226230	17	28319200	28328685	ENSG00000109084	NM_014573.3	2463	TMEM97	TRUE	protein_coding	531	0.000296185	4.92951	0.026	0.0722562	0.0353821	4.17046	0.041	PTV	MAF_01	113
ENST00000675386	17	81395457	81466332	ENSG00000266074	NM_001377448.1	10726	BAHCC1	TRUE	protein_coding	7827	0.000395787	4.69805	0.03	0.0624095	0.030612	4.15642	0.041	DMG	MAF_01	151
ENST00000324134	19	53793741	53824394	ENSG00000142405	NM_144687.4	3634	NLRP12	TRUE	protein_coding	3186	0.00239045	4.12815	0.042	0.0255573	0.0124877	4.18861	0.041	DMG	MAF_01	912
ENST00000251481	2	108288639	108309915	ENSG00000198203	NM_001056.4	2539	SULT1C2	TRUE	protein_coding	891	0.00183478	4.17789	0.041	0.0291119	0.0142291	4.18587	0.041	DMG	MAF_01	700
ENST00000392238	2	202634969	202769757	ENSG00000138439	NM_173511.4	5982	FAM117B	TRUE	protein_coding	1770	0.000854481	3.2076	0.073	-0.0426139	0.0208252	4.1872	0.041	DMG	MAF_01	326
ENST00000374012	20	35771974	35950370	ENSG00000025293	NM_016436.5	5879	PHF20	TRUE	protein_coding	3039	0.00103534	3.801	0.051	-0.0386742	0.0189426	4.16833	0.041	MISS_CADD25	MAF_01	395
ENST00000372733	20	45325288	45348424	ENSG00000124145	NM_002999.4	2613	SDC4	TRUE	protein_coding	597	0.000893798	4.10264	0.043	0.0415991	0.0203851	4.16429	0.041	MISS_CADD25	MAF_01	341
ENST00000305877	22	23179704	23318037	ENSG00000186716	NM_004327.4	6783	BCR	TRUE	protein_coding	3816	0.00275216	3.29238	0.07	-0.023831	0.0116464	4.18698	0.041	DMG	MAF_01	1050
ENST00000215743	22	23768226	23784316	ENSG00000099953	NM_005940.5	2261	MMP11	TRUE	protein_coding	1467	0.00141016	3.2014	0.074	0.03325	0.0162481	4.18771	0.041	MISS_CADD25	MAF_01	538
ENST00000352312	3	126394909	126436556	ENSG00000163885	NM_182628.3	2117	CFAP100	TRUE	protein_coding	1836	0.000959326	3.2857	0.07	0.0402239	0.0196461	4.19196	0.041	PTV	MAF_01	366
ENST00000420433	4	56647988	56681899	ENSG00000171476	NM_032495.6	1123	HOPX	TRUE	protein_coding	276	0.00120833	3.26797	0.071	-0.0357742	0.0175406	4.15959	0.041	DMG	MAF_01	461
ENST00000506757	5	140360194	140375141	ENSG00000113073	NM_031467.3	3283	SLC4A9	TRUE	protein_coding	2880	0.00273906	4.79267	0.029	-0.0238215	0.011665	4.17032	0.041	DMG	MAF_01	1045
ENST00000617380	5	141397947	141512975	ENSG00000276547	NM_018925.3	4755	PCDHGB5	TRUE	protein_coding	2772	0.00192389	3.32276	0.068	0.0284701	0.013907	4.19093	0.041	MISS_CADD25	MAF_01	734
ENST00000274532	5	156919292	156963226	ENSG00000145850	NM_138379.3	1330	TIMD4	TRUE	protein_coding	1137	0.000359092	4.57926	0.032	-0.0657821	0.0321378	4.1897	0.041	PTV	MAF_01	137
ENST00000253490	5	176060689	176116015	ENSG00000182230		1913	FAM153B	TRUE	protein_coding	1164	0.000820407	3.97224	0.046	-0.0435557	0.0212772	4.19044	0.041	DMG	MAF_01	313
ENST00000299367	6	31897785	31945672	ENSG00000166278	NM_000063.6	2610	C2	TRUE	protein_coding	2259	0.00139705	4.15938	0.041	0.0332914	0.0162982	4.17238	0.041	DMG	MAF_01	533
ENST00000265854	7	1815793	2233243	ENSG00000002822	NM_001013836.2	2695	MAD1L1	TRUE	protein_coding	2157	0.00033026	2.96307	0.085	0.0684061	0.0334811	4.17436	0.041	PTV	MAF_01	126
ENST00000265299	7	30771417	30892387	ENSG00000106125	NM_032222.3	2733	MINDY4	TRUE	protein_coding	2274	0.000754879	3.15096	0.076	0.0453167	0.0221552	4.18375	0.041	PTV	MAF_01	288
ENST00000317534	7	43866558	43869893	ENSG00000062582	NM_032014.3	667	MRPS24	TRUE	protein_coding	504	0.000904282	3.53085	0.06	-0.0413972	0.0202455	4.18106	0.041	DMG	MAF_01	345
ENST00000356819	8	31639222	32855666	ENSG00000157168		5931	NRG1	TRUE	protein_coding	1914	0.00133939	3.87204	0.049	0.0340415	0.0166604	4.17489	0.041	DMG	MAF_01	511
ENST00000259466	9	122723990	122724925	ENSG00000136939	NM_001005235.1	936	OR1L4	TRUE	protein_coding	936	0.000652656	4.80311	0.028	-0.0487723	0.0238474	4.18278	0.041	DMG	MAF_01	249
ENST00000683555	9	137423350	137434406	ENSG00000188747	NM_001256067.2	1614	NOXA1	TRUE	protein_coding	1431	0.00186099	4.52648	0.033	-0.0289259	0.0141402	4.1847	0.041	PTV	MAF_01	710
ENST00000598523	X	152637895	152657542	ENSG00000268089	NM_018558.4	6468	GABRQ	TRUE	protein_coding	1899	0.000380061	4.17323	0.041	0.0638307	0.031265	4.16814	0.041	DMG	MAF_01	145
ENST00000370001	1	108815898	108963484	ENSG00000162641	NM_152763.5	3050	AKNAD1	TRUE	protein_coding	2511	0.000408893	4.25897	0.039	0.0611732	0.0300846	4.13459	0.042	DMG	MAF_01	156
ENST00000361886	1	112718905	112727235	ENSG00000184599	NM_182759.3	1451	TAFA3	TRUE	protein_coding	402	0.000144161	3.73022	0.053	-0.103102	0.0506386	4.14546	0.042	PTV	MAF_01	55
ENST00000343818	1	225919877	225924340	ENSG00000143811	NM_013328.4	1680	PYCR2	TRUE	protein_coding	963	0.000482284	4.01671	0.045	0.0564507	0.027696	4.15437	0.042	MISS_CADD25	MAF_01	184
ENST00000366513	1	246566444	246668595	ENSG00000162852	NM_152609.3	5127	CNST	TRUE	protein_coding	2178	0.000456073	3.84359	0.05	-0.0579625	0.0284797	4.14212	0.042	MISS_CADD25	MAF_01	174
ENST00000374189	10	48306639	48439360	ENSG00000107643		5796	MAPK8	TRUE	protein_coding	1284	0.000191341	4.4579	0.035	-0.0896516	0.0440311	4.14569	0.042	MISS_CADD25	MAF_01	73
ENST00000348459	10	94501434	94613905	ENSG00000119969	NM_018063.5	3128	HELLS	TRUE	protein_coding	2517	0.0014652	4.60451	0.032	0.0323968	0.0159322	4.13478	0.042	MISS_CADD25	MAF_01	559
ENST00000370151	10	101570560	101609662	ENSG00000166171	NM_015448.3	819	DPCD	TRUE	protein_coding	612	0.000568781	3.27803	0.07	0.0518544	0.0255491	4.11928	0.042	DMG	MAF_01	217
ENST00000356640	10	101825974	101843920	ENSG00000120049	NM_173191.3	2424	KCNIP2	TRUE	protein_coding	813	0.000196583	4.58763	0.032	-0.0883417	0.0434405	4.13564	0.042	MISS_CADD25	MAF_01	75
ENST00000275517	11	65066300	65084164	ENSG00000146670	NM_080668.4	2475	CDCA5	TRUE	protein_coding	759	0.000180856	4.5524	0.033	0.0920722	0.0452569	4.13893	0.042	MISS_CADD25	MAF_01	69
ENST00000298231	11	72239077	72245664	ENSG00000165462	NM_005169.4	1699	PHOX2A	TRUE	protein_coding	855	0.000327639	4.46296	0.035	-0.0683235	0.0336278	4.12805	0.042	MISS_CADD25	MAF_01	125
ENST00000334126	11	74012718	74171210	ENSG00000168014	NM_001286577.2	7939	C2CD3	TRUE	protein_coding	7062	0.000998642	4.16891	0.041	0.0391335	0.0192749	4.12206	0.042	PTV	MAF_01	381
ENST00000200135	11	113733187	113773735	ENSG00000086827	NM_004724.4	2873	ZW10	TRUE	protein_coding	2340	0.00328425	4.76089	0.029	0.0216149	0.0106532	4.1167	0.042	DMG	MAF_01	1253
ENST00000258499	12	95516560	95551476	ENSG00000136014	NM_032147.5	4008	USP44	TRUE	protein_coding	2139	0.000581886	4.35866	0.037	-0.0512597	0.0252339	4.12651	0.042	PTV	MAF_01	222
ENST00000360820	12	100267140	100341715	ENSG00000136021	NM_017988.6	5977	SCYL2	TRUE	protein_coding	2790	0.000872829	3.40717	0.065	-0.0419926	0.0206095	4.15154	0.042	DMG	MAF_01	333
ENST00000266744	12	102957674	102960513	ENSG00000139352	NM_004316.4	2481	ASCL1	TRUE	protein_coding	711	0.00016513	5.22155	0.022	-0.0964591	0.0473497	4.15004	0.042	DMG	MAF_01	63
ENST00000375370	13	113584721	113641473	ENSG00000198176	NM_007111.5	2639	TFDP1	TRUE	protein_coding	1233	0.000246384	5.07377	0.024	-0.0789588	0.0388042	4.14041	0.042	DMG	MAF_01	94
ENST00000645694	14	60643421	60658259	ENSG00000126778	NM_005982.4	4005	SIX1	TRUE	protein_coding	855	0.000744395	4.43801	0.035	-0.0454499	0.0223294	4.14298	0.042	DMG	MAF_01	284
ENST00000394570	17	35147817	35189345	ENSG00000141161	NM_001267052.2	5668	UNC45B	TRUE	protein_coding	2790	0.000277837	4.79011	0.029	0.0744048	0.036531	4.14837	0.042	PTV	MAF_01	106
ENST00000614239	17	36936785	36944612	ENSG00000273706	NM_005568.5	3425	LHX1	TRUE	protein_coding	1221	0.000445588	4.31388	0.038	0.0586693	0.0288509	4.13526	0.042	MISS_CADD25	MAF_01	170
ENST00000284202	18	24426634	24453531	ENSG00000154059	NM_018439.4	3734	IMPACT	TRUE	protein_coding	963	0.00136036	3.8111	0.051	-0.0335841	0.0165252	4.13023	0.042	MISS_CADD25	MAF_01	519
ENST00000160298	19	7595863	7618304	ENSG00000076826	NM_020902.2	4137	CAMSAP3	TRUE	protein_coding	3750	0.00219649	3.2135	0.073	-0.026483	0.013023	4.13539	0.042	DMG	MAF_01	838
ENST00000592904	19	9412429	9435573	ENSG00000174652	NM_001370374.1	3544	ZNF266	TRUE	protein_coding	1851	0.000136298	3.57291	0.059	-0.106034	0.0521672	4.13138	0.042	DMG	MAF_01	52
ENST00000421985	2	74557883	74648338	ENSG00000159374	NM_001321739.2	2544	M1AP	TRUE	protein_coding	1593	0.000642172	3.77664	0.052	0.0489574	0.024019	4.1546	0.042	DMG	MAF_01	245
ENST00000289228	2	97655939	97664044	ENSG00000115073	NM_005735.4	2204	ACTR1B	TRUE	protein_coding	1131	0.000298806	3.08007	0.079	-0.0716671	0.0351971	4.14597	0.042	PTV	MAF_01	114
ENST00000295408	2	111898607	112029561	ENSG00000153208	NM_006343.3	3826	MERTK	TRUE	protein_coding	3000	0.00255034	4.14942	0.042	-0.0246094	0.0120751	4.15355	0.042	DMG	MAF_01	973
ENST00000282276	2	197705369	197708395	ENSG00000247626	NM_138395.4	3027	MARS2	TRUE	protein_coding	1782	0.000739153	3.98167	0.046	0.0455762	0.022389	4.14387	0.042	MISS_CADD25	MAF_01	282
ENST00000377710	20	17969018	17991122	ENSG00000125871	NM_052865.4	2231	MGME1	TRUE	protein_coding	1035	0.000560917	2.95473	0.086	0.0523301	0.0257267	4.13749	0.042	MISS_CADD25	MAF_01	214
ENST00000340648	21	43659560	43696079	ENSG00000160208	NM_015056.3	5078	RRP1B	TRUE	protein_coding	2277	0.000183478	2.99469	0.084	-0.0916896	0.0449985	4.15188	0.042	PTV	MAF_01	70
ENST00000357137	22	40857077	40932815	ENSG00000196236	NM_022098.4	7938	XPNPEP3	TRUE	protein_coding	1524	0.00085186	4.81248	0.028	-0.0423884	0.0208944	4.1156	0.042	MISS_CADD25	MAF_01	325
ENST00000285947	5	56909260	56925532	ENSG00000155542	NM_153706.4	1396	SETD9	TRUE	protein_coding	900	0.000233279	3.89427	0.048	0.0810511	0.0398679	4.13306	0.042	PTV	MAF_01	89
ENST00000303177	5	174045706	174243501	ENSG00000170091	NM_015980.5	2350	NSG2	TRUE	protein_coding	516	0.000225415	4.73681	0.03	0.0823105	0.040556	4.11907	0.042	DMG	MAF_01	86
ENST00000358571	5	177400109	177400661	ENSG00000196570	NM_001029886.3	553	PFN3	TRUE	protein_coding	414	0.000162509	3.85304	0.05	-0.0970071	0.0477622	4.12513	0.042	MISS_CADD25	MAF_01	62
ENST00000283928	7	27830573	28180795	ENSG00000153814	NM_175061.4	3173	JAZF1	TRUE	protein_coding	732	0.000178235	3.63639	0.057	0.0927827	0.045569	4.14566	0.042	MISS_CADD25	MAF_01	68
ENST00000223364	7	44138864	44141332	ENSG00000106631	NM_021223.3	612	MYL7	TRUE	protein_coding	528	0.000505874	3.32528	0.068	-0.0550244	0.0270576	4.13555	0.042	DMG	MAF_01	193
ENST00000323927	9	137174784	137188560	ENSG00000176248	NM_013366.4	2655	ANAPC2	TRUE	protein_coding	2469	0.00132628	4.30657	0.038	-0.0340463	0.01674	4.13647	0.042	MISS_CADD25	MAF_01	506
ENST00000373119	X	87517409	87670050	ENSG00000102271	NM_019117.5	5765	KLHL4	TRUE	protein_coding	2157	0.000204446	3.45504	0.063	-0.0868113	0.0426201	4.1488	0.042	DMG	MAF_01	78
ENST00000371906	X	116170744	116174974	ENSG00000180772	NM_000686.5	2862	AGTR2	TRUE	protein_coding	1092	0.000896419	4.14605	0.042	0.0413699	0.0203683	4.12533	0.042	DMG	MAF_01	342
ENST00000429967	X	129645259	129654956	ENSG00000171388	NM_017413.5	3224	APLN	TRUE	protein_coding	234	0.000172993	3.87294	0.049	0.0941705	0.046333	4.13095	0.042	DMG	MAF_01	66
ENST00000429967	X	129645259	129654956	ENSG00000171388	NM_017413.5	3224	APLN	TRUE	protein_coding	234	0.000172993	3.87294	0.049	0.0941705	0.046333	4.13095	0.042	MISS_CADD25	MAF_01	66
ENST00000373062	1	37566816	37595937	ENSG00000134697	NM_013285.3	2350	GNL2	TRUE	protein_coding	2196	0.00262897	3.10437	0.078	0.0240217	0.011889	4.08241	0.043	MISS_CADD25	MAF_01	1003
ENST00000628545	1	53506237	53738106	ENSG00000174332		2807	GLIS1	TRUE	protein_coding	2388	0.000204446	4.04139	0.044	-0.0862191	0.0425234	4.11103	0.043	PTV	MAF_01	78
ENST00000369893	10	102714538	102743492	ENSG00000156398	NM_178858.6	6770	SFXN2	TRUE	protein_coding	969	0.000298806	4.54934	0.033	0.0712863	0.0352388	4.09232	0.043	PTV	MAF_01	114
ENST00000322641	11	5488685	5489749	ENSG00000181609	NM_001005163.2	1065	OR52D1	TRUE	protein_coding	957	0.00014154	4.58429	0.032	0.103455	0.0511531	4.09034	0.043	PTV	MAF_01	54
ENST00000360817	12	6988259	7071032	ENSG00000182326	NM_001734.5	2682	C1S	TRUE	protein_coding	2067	0.000702457	3.6174	0.057	0.046423	0.0229704	4.08442	0.043	DMG	MAF_01	268
ENST00000266712	12	88142296	88199887	ENSG00000139324	NM_181783.4	7192	TMTC3	TRUE	protein_coding	2745	0.00179022	3.99049	0.046	-0.0291432	0.0144037	4.0938	0.043	DMG	MAF_01	683
ENST00000256366	14	70366499	70417090	ENSG00000213463	NM_018373.3	7057	SYNJ2BP	TRUE	protein_coding	438	0.000285701	3.99553	0.046	-0.072856	0.0360262	4.08972	0.043	MISS_CADD25	MAF_01	109
ENST00000260372	15	42548828	42569994	ENSG00000137814	NM_018097.3	3921	HAUS2	TRUE	protein_coding	708	0.00018872	3.93662	0.047	0.0897011	0.0443401	4.09262	0.043	DMG	MAF_01	72
ENST00000441322	15	43593054	43604901	ENSG00000237289	NM_001375484.1	1579	CKMT1B	TRUE	protein_coding	1254	0.000534706	3.85344	0.05	-0.0532546	0.0263509	4.08435	0.043	MISS_CADD25	MAF_01	204
ENST00000268184	15	90529923	90645345	ENSG00000140577	NM_022769.5	5214	CRTC3	TRUE	protein_coding	1860	0.00156218	4.03987	0.044	0.0312684	0.0154331	4.10492	0.043	DMG	MAF_01	596
ENST00000605587	17	35760887	35765079	ENSG00000270806	NM_145272.4	1041	C17orf50	TRUE	protein_coding	525	0.000298806	3.92379	0.048	-0.0711233	0.0352291	4.07588	0.043	PTV	MAF_01	114
ENST00000595753	19	16549831	16572415	ENSG00000127526	NM_024881.5	5126	SLC35E1	TRUE	protein_coding	1233	0.000469178	4.40951	0.036	0.0568293	0.0281265	4.08236	0.043	DMG	MAF_01	179
ENST00000317991	19	34994784	35026471	ENSG00000089351	NM_020895.5	2659	GRAMD1A	TRUE	protein_coding	2175	0.00213882	3.15431	0.076	-0.0266926	0.0131962	4.09154	0.043	MISS_CADD25	MAF_01	816
ENST00000269973	19	43912624	43935282	ENSG00000124459	NM_003425.4	3926	ZNF45	TRUE	protein_coding	2049	0.000390545	3.26036	0.071	-0.0623827	0.0308268	4.09516	0.043	DMG	MAF_01	149
ENST00000614924	19	44501677	44529788	ENSG00000273777	NM_001102597.3	1959	CEACAM20	TRUE	protein_coding	1791	0.000545191	3.94109	0.047	-0.0527455	0.0260959	4.08533	0.043	DMG	MAF_01	208
ENST00000291281	19	46674275	46717127	ENSG00000105287	NM_016457.5	3588	PRKD2	TRUE	protein_coding	2637	0.000720805	4.2453	0.039	-0.0458728	0.0226979	4.08448	0.043	DMG	MAF_01	275
ENST00000322002	2	5692384	5701385	ENSG00000176887	NM_003108.4	9002	SOX11	TRUE	protein_coding	1326	0.000390545	4.36981	0.037	0.0624447	0.03079	4.11311	0.043	DMG	MAF_01	149
ENST00000322002	2	5692384	5701385	ENSG00000176887	NM_003108.4	9002	SOX11	TRUE	protein_coding	1326	0.000390545	4.36981	0.037	0.0624447	0.03079	4.11311	0.043	MISS_CADD25	MAF_01	149
ENST00000296099	2	27307400	27308445	ENSG00000163794	NM_003353.4	795	UCN	TRUE	protein_coding	375	0.000201825	3.34739	0.067	-0.0867353	0.0428365	4.09981	0.043	DMG	MAF_01	77
ENST00000404125	2	53864069	53970993	ENSG00000068878	NM_014614.3	7250	PSME4	TRUE	protein_coding	5532	0.0026945	3.60653	0.058	-0.0237842	0.0117499	4.09737	0.043	DMG	MAF_01	1028
ENST00000264249	2	100391860	100417668	ENSG00000115526	NM_004854.5	2854	CHST10	TRUE	protein_coding	1071	0.0012791	3.13728	0.077	-0.0345207	0.0170283	4.10978	0.043	MISS_CADD25	MAF_01	488
ENST00000266269	22	31325804	31346346	ENSG00000100105	NM_014323.3	3895	PATZ1	TRUE	protein_coding	2064	0.000534706	3.89031	0.049	0.0534325	0.0263632	4.10783	0.043	DMG	MAF_01	204
ENST00000403601	3	9917074	9933630	ENSG00000163702	NM_153460.4	2409	IL17RC	TRUE	protein_coding	2163	0.000948841	3.95489	0.047	-0.0398828	0.0197541	4.07623	0.043	DMG	MAF_01	362
ENST00000394095	3	101324205	101513241	ENSG00000138468	NM_020654.5	4973	SENP7	TRUE	protein_coding	3153	0.00132366	5.36151	0.021	-0.0339092	0.0167315	4.10739	0.043	MISS_CADD25	MAF_01	505
ENST00000508487	4	74097040	74099196	ENSG00000081041	NM_002089.4	1115	CXCL2	TRUE	protein_coding	324	0.00025949	3.75262	0.053	0.0766377	0.0378065	4.10914	0.043	DMG	MAF_01	99
ENST00000672341	4	106315544	106349456	ENSG00000164022	NM_001142416.2	2773	AIMP1	TRUE	protein_coding	939	0.000490147	3.77927	0.052	-0.0557673	0.0275147	4.108	0.043	MISS_CADD25	MAF_01	187
ENST00000261944	5	176542511	176595974	ENSG00000074276		4068	CDHR2	TRUE	protein_coding	3933	0.00293302	3.87221	0.049	0.0227893	0.0112741	4.08604	0.043	DMG	MAF_01	1119
ENST00000428849	6	33391823	33409896	ENSG00000237649	NM_002263.4	2391	KIFC1	TRUE	protein_coding	2022	0.000961947	3.73756	0.053	0.0397534	0.0196324	4.10018	0.043	MISS_CADD25	MAF_01	367
ENST00000485511	6	42984553	43012342	ENSG00000112640	NM_006245.4	2973	PPP2R5D	TRUE	protein_coding	1809	0.000435104	4.67555	0.031	0.0591679	0.0291748	4.11297	0.043	DMG	MAF_01	166
ENST00000367066	6	159034468	159045152	ENSG00000164691	NM_054114.5	3713	TAGAP	TRUE	protein_coding	2196	0.000288322	3.57851	0.059	0.0725932	0.0358343	4.10388	0.043	DMG	MAF_01	110
ENST00000356956	6	159969082	160113507	ENSG00000197081	NM_000876.4	14061	IGF2R	TRUE	protein_coding	7476	0.000193962	4.34181	0.037	0.0885146	0.0436867	4.10518	0.043	PTV	MAF_01	74
ENST00000518318	7	38977909	39493095	ENSG00000106536	NM_001370959.1	6123	POU6F2	TRUE	protein_coding	2163	0.00143637	2.874	0.09	0.0326028	0.0160728	4.11459	0.043	DMG	MAF_01	548
ENST00000284136	7	84995553	85187056	ENSG00000153993	NM_001384900.1	6772	SEMA3D	TRUE	protein_coding	2334	0.000222794	3.62663	0.057	0.0825614	0.040761	4.10265	0.043	PTV	MAF_01	85
ENST00000247866	7	140690777	140722790	ENSG00000090266	NM_004546.3	465	NDUFB2	TRUE	protein_coding	318	0.000199204	3.98309	0.046	-0.0873727	0.0431047	4.10867	0.043	PTV	MAF_01	76
ENST00000652332	7	149003062	149028662	ENSG00000155660	NM_004911.5	2767	PDIA4	TRUE	protein_coding	1938	0.00247957	3.93466	0.047	0.0247838	0.0122475	4.09491	0.043	DMG	MAF_01	946
ENST00000315962	8	66126896	66175485	ENSG00000147573	NM_184085.2	2679	TRIM55	TRUE	protein_coding	1647	0.000269974	4.72515	0.03	-0.0748673	0.0370734	4.07812	0.043	PTV	MAF_01	103
ENST00000297581	8	104339087	104356689	ENSG00000164935	NM_030788.4	1953	DCSTAMP	TRUE	protein_coding	1413	0.000594992	4.8425	0.028	-0.0504688	0.0249761	4.08317	0.043	DMG	MAF_01	227
ENST00000348343	X	15464246	15556529	ENSG00000102010	NM_203281.3	2543	BMX	TRUE	protein_coding	2028	0.000233279	3.64805	0.056	-0.0805818	0.0399003	4.0787	0.043	MISS_CADD25	MAF_01	89
ENST00000328089	1	9292894	9369532	ENSG00000171621	NM_025106.4	3106	SPSB1	TRUE	protein_coding	822	0.000387924	3.24229	0.072	-0.062325	0.0308773	4.07424	0.044	DMG	MAF_01	148
ENST00000328089	1	9292894	9369532	ENSG00000171621	NM_025106.4	3106	SPSB1	TRUE	protein_coding	822	0.000387924	3.24229	0.072	-0.062325	0.0308773	4.07424	0.044	MISS_CADD25	MAF_01	148
ENST00000263932	1	12063303	12144207	ENSG00000120949	NM_001243.5	3760	TNFRSF8	TRUE	protein_coding	1788	0.000298806	4.18897	0.041	-0.0707376	0.0351808	4.04286	0.044	MISS_CADD25	MAF_01	114
ENST00000672715	1	33007940	33080996	ENSG00000004455	NM_001625.4	5970	AK2	TRUE	protein_coding	720	0.00127386	4.85989	0.027	0.0343365	0.0170542	4.0537	0.044	MISS_CADD25	MAF_01	486
ENST00000368195	1	156840063	156859117	ENSG00000027644	NM_014215.3	5200	INSRR	TRUE	protein_coding	3894	0.000689351	3.42575	0.064	0.0466265	0.0231694	4.04983	0.044	PTV	MAF_01	263
ENST00000641535	1	158461574	158470857	ENSG00000173285	NM_001004473.2	2124	OR10K1	TRUE	protein_coding	942	0.000228036	4.14957	0.042	0.0811546	0.0402668	4.06192	0.044	PTV	MAF_01	87
ENST00000366783	1	226870184	226927726	ENSG00000143801	NM_000447.3	2249	PSEN2	TRUE	protein_coding	1347	0.00159363	3.3159	0.069	-0.0307381	0.0152557	4.05964	0.044	MISS_CADD25	MAF_01	608
ENST00000393459	10	101031234	101041244	ENSG00000107819		3098	SFXN3	TRUE	protein_coding	966	0.00139443	5.59173	0.018	0.0328297	0.0163308	4.04127	0.044	DMG	MAF_01	532
ENST00000353172	11	78015715	78046191	ENSG00000151364	NM_023930.4	1673	KCTD14	TRUE	protein_coding	768	0.000463936	4.53124	0.033	-0.0570609	0.0282643	4.07568	0.044	DMG	MAF_01	177
ENST00000320585	11	90200429	90223077	ENSG00000110172	NM_012124.3	3070	CHORDC1	TRUE	protein_coding	999	0.000589749	3.84717	0.05	0.0503805	0.0250717	4.03792	0.044	DMG	MAF_01	225
ENST00000389561	12	131949942	132080460	ENSG00000183495	NM_015409.5	12289	EP400	TRUE	protein_coding	9372	0.00042462	3.4844	0.062	-0.0594423	0.0295367	4.05013	0.044	PTV	MAF_01	162
ENST00000262233	14	99737693	99942060	ENSG00000066629	NM_004434.3	4460	EML1	TRUE	protein_coding	2448	0.000812544	4.2232	0.04	-0.0430038	0.0213802	4.04566	0.044	MISS_CADD25	MAF_01	310
ENST00000290378	15	34790230	34795549	ENSG00000159251	NM_005159.5	1382	ACTC1	TRUE	protein_coding	1134	0.000146782	4.62619	0.031	0.101488	0.0502761	4.07477	0.044	DMG	MAF_01	56
ENST00000560031	15	49155656	49367869	ENSG00000156958	NM_002044.4	5176	GALK2	TRUE	protein_coding	1377	0.00154908	3.31174	0.069	-0.0312654	0.0154986	4.06954	0.044	DMG	MAF_01	591
ENST00000299565	15	78565520	78595269	ENSG00000169684		3623	CHRNA5	TRUE	protein_coding	1407	0.00100126	4.23314	0.04	0.0387588	0.01927	4.04555	0.044	PTV	MAF_01	382
ENST00000682753	15	82262810	82284930	ENSG00000188659	NM_001348699.2	3304	SAXO2	TRUE	protein_coding	1377	0.000319775	4.36586	0.037	0.0684759	0.0340678	4.04004	0.044	MISS_CADD25	MAF_01	122
ENST00000394232	15	91099950	91302565	ENSG00000185518	NM_001323032.3	12563	SV2B	TRUE	protein_coding	2052	0.00164343	3.56875	0.059	-0.0302655	0.0150485	4.04494	0.044	MISS_CADD25	MAF_01	627
ENST00000309859	16	23463542	23521995	ENSG00000103365	NM_015044.4	5973	GGA2	TRUE	protein_coding	1842	0.00176401	3.33392	0.068	-0.0291914	0.0145251	4.03896	0.044	DMG	MAF_01	673
ENST00000284202	18	24426634	24453531	ENSG00000154059	NM_018439.4	3734	IMPACT	TRUE	protein_coding	963	0.00143899	3.40703	0.065	-0.0323805	0.0160686	4.06081	0.044	DMG	MAF_01	549
ENST00000252891	19	40665905	40690972	ENSG00000105245	NM_004756.5	3561	NUMBL	TRUE	protein_coding	1830	0.000694594	4.24299	0.039	-0.0465235	0.0231222	4.04843	0.044	MISS_CADD25	MAF_01	265
ENST00000334976	19	50476400	50490871	ENSG00000161671	NM_206538.4	9439	EMC10	TRUE	protein_coding	789	0.00165392	4.49937	0.034	0.0302408	0.0149989	4.06504	0.044	DMG	MAF_01	631
ENST00000613058	2	27663471	27694976	ENSG00000163798		2966	SLC4A1AP	TRUE	protein_coding	2391	0.00169586	4.94079	0.026	-0.0298316	0.0147951	4.06557	0.044	DMG	MAF_01	647
ENST00000249501	2	176108790	176119937	ENSG00000128710	NM_002148.4	1785	HOXD10	TRUE	protein_coding	1023	0.000466557	4.24257	0.039	0.056699	0.0281737	4.05009	0.044	MISS_CADD25	MAF_01	178
ENST00000354221	2	183078559	183100008	ENSG00000162999	NM_080876.4	5191	DUSP19	TRUE	protein_coding	654	0.000170372	3.50294	0.061	0.0938662	0.0466062	4.05631	0.044	PTV	MAF_01	65
ENST00000310078	2	227472152	227561217	ENSG00000173744	NM_004504.5	8677	AGFG1	TRUE	protein_coding	1689	0.000364334	2.90493	0.088	-0.0642546	0.031877	4.06305	0.044	DMG	MAF_01	139
ENST00000217305	20	1978757	1994285	ENSG00000101327	NM_024411.5	2556	PDYN	TRUE	protein_coding	765	0.00092263	4.73847	0.029	0.0404299	0.0200637	4.06054	0.044	DMG	MAF_01	352
ENST00000337743	20	13389392	13638932	ENSG00000089123	NM_017714.3	2342	TASP1	TRUE	protein_coding	1263	0.000201825	3.68602	0.055	0.0863644	0.0428681	4.05884	0.044	DMG	MAF_01	77
ENST00000201979	20	31475288	31484895	ENSG00000088320	NM_014012.6	1660	REM1	TRUE	protein_coding	897	0.00173517	3.66806	0.055	-0.0294612	0.0146435	4.0477	0.044	MISS_CADD25	MAF_01	662
ENST00000457363	20	58218495	58228653	ENSG00000124227		1038	ANKRD60	TRUE	protein_coding	1038	0.00134463	4.78432	0.029	0.0334897	0.0166277	4.05658	0.044	DMG	MAF_01	513
ENST00000352397	22	42617840	42649392	ENSG00000100243	NM_000398.7	2916	CYB5R3	TRUE	protein_coding	906	0.00195797	3.49179	0.062	0.0277943	0.013797	4.05826	0.044	MISS_CADD25	MAF_01	747
ENST00000621198	3	12004388	12192032	ENSG00000157152	NM_133625.6	3320	SYN2	TRUE	protein_coding	1749	0.00119785	2.74614	0.097	-0.0353797	0.0175879	4.0465	0.044	DMG	MAF_01	457
ENST00000273588	3	49416778	49422685	ENSG00000145020	NM_000481.4	1997	AMT	TRUE	protein_coding	1212	0.00188982	4.19322	0.041	-0.0281579	0.0140105	4.0392	0.044	MISS_CADD25	MAF_01	721
ENST00000324194	3	140941830	140980995	ENSG00000114120	NM_001104647.3	5697	SLC25A36	TRUE	protein_coding	936	0.000608097	3.75011	0.053	0.0497553	0.0246813	4.0639	0.044	DMG	MAF_01	232
ENST00000324194	3	140941830	140980995	ENSG00000114120	NM_001104647.3	5697	SLC25A36	TRUE	protein_coding	936	0.000608097	3.75011	0.053	0.0497553	0.0246813	4.0639	0.044	MISS_CADD25	MAF_01	232
ENST00000296257	3	185582496	185633551	ENSG00000163904	NM_021627.3	5596	SENP2	TRUE	protein_coding	1770	0.000608097	3.06156	0.08	0.0496472	0.0246668	4.05104	0.044	MISS_CADD25	MAF_01	232
ENST00000359707	4	75641849	75724589	ENSG00000138757	NM_203505.3	4321	G3BP2	TRUE	protein_coding	1449	0.000317154	4.26415	0.039	-0.0687467	0.0342013	4.04034	0.044	DMG	MAF_01	121
ENST00000399438	5	65625004	65666233	ENSG00000113597	NM_024941.4	2910	TRAPPC13	TRUE	protein_coding	1254	0.000149403	4.14451	0.042	0.100447	0.0498134	4.06611	0.044	MISS_CADD25	MAF_01	57
ENST00000009530	5	150400041	150412969	ENSG00000019582		3092	CD74	TRUE	protein_coding	891	0.000345986	4.10939	0.043	0.0658306	0.0327391	4.04318	0.044	DMG	MAF_01	132
ENST00000331410	7	99472890	99503650	ENSG00000198556	NM_213603.3	1616	ZNF789	TRUE	protein_coding	1278	0.000319775	4.07203	0.044	0.0685534	0.0340264	4.05908	0.044	PTV	MAF_01	122
ENST00000373659	9	122908056	122913323	ENSG00000186130	NM_006626.6	4099	ZBTB6	TRUE	protein_coding	1275	0.000144161	3.3622	0.067	0.102267	0.0507156	4.06616	0.044	MISS_CADD25	MAF_01	55
ENST00000372215	9	131523801	131531264	ENSG00000130717	NM_031432.5	2162	UCK1	TRUE	protein_coding	834	0.000503253	4.02589	0.045	0.0546094	0.0271534	4.04468	0.044	MISS_CADD25	MAF_01	192
ENST00000447513	1	2403964	2413797	ENSG00000157911	NM_002617.4	2835	PEX10	TRUE	protein_coding	981	0.0011795	4.07251	0.044	-0.0355354	0.0177211	4.02105	0.045	DMG	MAF_01	450
ENST00000641023	1	119648411	119744218	ENSG00000092621	NM_006623.4	1866	PHGDH	TRUE	protein_coding	1602	0.00154645	4.38906	0.036	-0.0310674	0.0154832	4.02611	0.045	MISS_CADD25	MAF_01	590
ENST00000439373	1	170145959	170168866	ENSG00000203740	NM_001136107.2	2110	METTL11B	TRUE	protein_coding	852	0.000230658	3.24274	0.072	-0.0802311	0.0400367	4.01577	0.045	PTV	MAF_01	88
ENST00000372292	10	79937467	79982614	ENSG00000133661	NM_003019.5	1283	SFTPD	TRUE	protein_coding	1128	0.000361713	3.43109	0.064	0.0641024	0.0320306	4.00515	0.045	DMG	MAF_01	138
ENST00000309166	11	8980576	9004049	ENSG00000175352	NM_020645.3	3761	NRIP3	TRUE	protein_coding	726	0.000427241	4.01672	0.045	0.0589328	0.0294516	4.00401	0.045	PTV	MAF_01	163
ENST00000287156	11	57551656	57568284	ENSG00000156587	NM_004223.5	1219	UBE2L6	TRUE	protein_coding	462	0.000220173	3.08721	0.079	-0.0823443	0.0410171	4.03029	0.045	MISS_CADD25	MAF_01	84
ENST00000402685	12	41188320	41574745	ENSG00000165966	NM_001164595.2	4102	PDZRN4	TRUE	protein_coding	3111	0.00214931	3.89047	0.049	0.0264047	0.0131516	4.03096	0.045	MISS_CADD25	MAF_01	820
ENST00000340913	12	54280193	54287088	ENSG00000135486	NM_031157.4	3744	HNRNPA1	TRUE	protein_coding	1119	0.000264732	3.24756	0.072	0.0750743	0.0374001	4.02936	0.045	DMG	MAF_01	101
ENST00000375559	13	113122799	113149529	ENSG00000126218	NM_000504.4	1536	F10	TRUE	protein_coding	1467	0.000553054	4.22698	0.04	-0.0518544	0.0259069	4.00627	0.045	MISS_CADD25	MAF_01	211
ENST00000557677	14	19719015	19830253	ENSG00000176294	NM_001004723.3	2889	OR4N2	TRUE	protein_coding	924	0.000739153	3.9754	0.046	0.0448358	0.0224098	4.00289	0.045	PTV	MAF_01	282
ENST00000216367	14	49643555	49688422	ENSG00000100479	NM_002692.4	1692	POLE2	TRUE	protein_coding	1584	0.00111135	3.62141	0.057	-0.036674	0.0182821	4.02405	0.045	DMG	MAF_01	424
ENST00000324501	14	73136418	73223691	ENSG00000080815	NM_000021.4	6018	PSEN1	TRUE	protein_coding	1404	0.000395787	4.84204	0.028	0.0613678	0.0306129	4.01858	0.045	DMG	MAF_01	151
ENST00000342219	14	77474394	77498816	ENSG00000100593	NM_199296.3	2940	ISM2	TRUE	protein_coding	1716	0.000678867	3.83758	0.05	0.0469233	0.0233805	4.02783	0.045	PTV	MAF_01	259
ENST00000299847	15	30360566	30393849	ENSG00000166664	NM_139320.2	3411	CHRFAM7A	TRUE	protein_coding	1239	0.000553054	4.04447	0.044	-0.0519198	0.0259113	4.015	0.045	MISS_CADD25	MAF_01	211
ENST00000441366	15	43197227	43221018	ENSG00000166947	NM_001114134.2	2344	EPB42	TRUE	protein_coding	2076	0.000560917	4.38548	0.036	-0.0514753	0.0257293	4.00259	0.045	MISS_CADD25	MAF_01	214
ENST00000331351	16	25691959	26137685	ENSG00000182601	NM_006040.3	3267	HS3ST4	TRUE	protein_coding	1371	0.000542569	2.85611	0.091	-0.0524756	0.0261537	4.02578	0.045	DMG	MAF_01	207
ENST00000270560	17	4771884	4783213	ENSG00000142484	NM_003963.3	714	TM4SF5	TRUE	protein_coding	594	0.000369576	3.46087	0.063	-0.063364	0.0316769	4.00129	0.045	PTV	MAF_01	141
ENST00000253799	17	42844580	42850707	ENSG00000131480	NM_009590.4	2677	AOC2	TRUE	protein_coding	2271	0.00187147	4.48964	0.034	-0.0282151	0.0141007	4.00388	0.045	DMG	MAF_01	714
ENST00000321341	18	50879080	50954257	ENSG00000082212	NM_002396.5	9031	ME2	TRUE	protein_coding	1755	0.00136036	4.16782	0.041	-0.0331807	0.0165254	4.03149	0.045	MISS_CADD25	MAF_01	519
ENST00000012049	19	45692403	45703989	ENSG00000011478	NM_017659.4	2125	QPCTL	TRUE	protein_coding	1149	0.000251626	2.4244	0.12	0.0769532	0.0383976	4.01646	0.045	PTV	MAF_01	96
ENST00000260605	2	43774039	43810010	ENSG00000138036	NM_016008.4	1399	DYNC2LI1	TRUE	protein_coding	1056	0.0002359	4.07835	0.043	0.0795271	0.0396095	4.03119	0.045	PTV	MAF_01	90
ENST00000682447	2	124025287	124921219	ENSG00000155052	NM_001367498.1	11219	CNTNAP5	TRUE	protein_coding	3924	0.00177187	3.63293	0.057	-0.0290146	0.0144759	4.01737	0.045	MISS_CADD25	MAF_01	676
ENST00000358078	2	219514170	219538772	ENSG00000072182	NM_018674.6	2589	ASIC4	TRUE	protein_coding	1620	0.00129221	4.61428	0.032	0.0339811	0.0169416	4.02316	0.045	DMG	MAF_01	493
ENST00000310078	2	227472152	227561217	ENSG00000173744	NM_004504.5	8677	AGFG1	TRUE	protein_coding	1689	0.000351229	3.01985	0.082	-0.0650821	0.0324661	4.01849	0.045	MISS_CADD25	MAF_01	134
ENST00000372754	20	45293445	45308529	ENSG00000124159		2200	MATN4	TRUE	protein_coding	1869	0.00028308	4.39782	0.036	-0.0726367	0.0361999	4.02622	0.045	PTV	MAF_01	108
ENST00000327365	22	24219654	24245108	ENSG00000099998	NM_004121.5	2428	GGT5	TRUE	protein_coding	1761	0.000343365	3.40226	0.065	0.0658072	0.0328928	4.00262	0.045	PTV	MAF_01	131
ENST00000412997	3	20160593	20186206	ENSG00000129810	NM_001199251.3	3070	SGO1	TRUE	protein_coding	1584	0.000880692	4.01651	0.045	-0.041162	0.0205029	4.03052	0.045	DMG	MAF_01	336
ENST00000282541	3	32105689	32168709	ENSG00000152642	NM_015141.4	3947	GPD1L	TRUE	protein_coding	1056	0.000435104	3.91773	0.048	-0.0583265	0.0291573	4.00164	0.045	MISS_CADD25	MAF_01	166
ENST00000273347	3	101779202	101828231	ENSG00000144815	NM_145037.4	8568	NXPE3	TRUE	protein_coding	1680	0.000217552	4.65658	0.031	0.082653	0.0412235	4.02002	0.045	PTV	MAF_01	83
ENST00000511885	4	2071918	2242121	ENSG00000130997	NM_181808.4	3253	POLN	TRUE	protein_coding	2703	0.0007575	3.78101	0.052	0.0444687	0.0221398	4.03423	0.045	PTV	MAF_01	289
ENST00000243498	4	121801318	121817021	ENSG00000123737	NM_005033.3	1587	EXOSC9	TRUE	protein_coding	1320	0.000634308	3.92789	0.047	0.0485068	0.02419	4.021	0.045	PTV	MAF_01	242
ENST00000296666	5	127517640	127555085	ENSG00000164244	NM_130809.5	4664	PRRC1	TRUE	protein_coding	1338	0.000778469	4.92327	0.026	-0.0437187	0.0218357	4.00867	0.045	PTV	MAF_01	297
ENST00000274625	5	171419647	171457626	ENSG00000156427	NM_003862.3	1998	FGF18	TRUE	protein_coding	624	0.000238521	4.34752	0.037	-0.0790929	0.0394282	4.02403	0.045	DMG	MAF_01	91
ENST00000274625	5	171419647	171457626	ENSG00000156427	NM_003862.3	1998	FGF18	TRUE	protein_coding	624	0.000238521	4.34752	0.037	-0.0790929	0.0394282	4.02403	0.045	MISS_CADD25	MAF_01	91
ENST00000379757	6	7881517	7910788	ENSG00000239264	NM_030810.5	2938	TXNDC5	TRUE	protein_coding	1299	0.000209689	3.97903	0.046	-0.0841637	0.0420166	4.01243	0.045	PTV	MAF_01	80
ENST00000230124	6	109690609	109878098	ENSG00000112367	NM_014845.6	3025	FIG4	TRUE	protein_coding	2724	0.00117426	4.72608	0.03	-0.0356137	0.0177729	4.0153	0.045	MISS_CADD25	MAF_01	448
ENST00000288368	8	67952046	68237032	ENSG00000046889	NM_024870.4	10824	PREX2	TRUE	protein_coding	4821	0.000314533	3.99664	0.046	-0.0687312	0.0343418	4.00554	0.045	PTV	MAF_01	120
ENST00000297591	8	94487689	94553529	ENSG00000164944	NM_015496.5	6478	VIRMA	TRUE	protein_coding	5439	0.0024953	3.97009	0.046	0.0244755	0.0122197	4.01181	0.045	DMG	MAF_01	952
ENST00000318410	8	125024260	125091819	ENSG00000164961	NM_014846.4	4139	WASHC5	TRUE	protein_coding	3480	0.00238521	3.98205	0.046	0.0250575	0.0124971	4.02032	0.045	MISS_CADD25	MAF_01	910
ENST00000683555	9	137423350	137434406	ENSG00000188747	NM_001256067.2	1614	NOXA1	TRUE	protein_coding	1431	0.00138132	4.28275	0.039	-0.0328828	0.016404	4.01827	0.045	DMG	MAF_01	527
ENST00000235090	1	111439890	111449256	ENSG00000116455	NM_024102.4	2456	WDR77	TRUE	protein_coding	1029	0.000390545	3.79298	0.051	-0.0613912	0.0307739	3.97967	0.046	DMG	MAF_01	149
ENST00000369709	1	111542218	111716691	ENSG00000116473		5024	RAP1A	TRUE	protein_coding	555	0.000159888	3.51918	0.061	0.0959613	0.0480857	3.98254	0.046	DMG	MAF_01	61
ENST00000393274	1	114582848	114670422	ENSG00000175984	NM_001256404.2	6177	DENND2C	TRUE	protein_coding	2787	0.000395787	3.47384	0.062	-0.0610856	0.0305693	3.99306	0.046	PTV	MAF_01	151
ENST00000369306	1	145911350	145918717	ENSG00000131779	NM_003846.3	1620	PEX11B	TRUE	protein_coding	780	0.000558296	2.67861	0.1	0.0514008	0.0257429	3.98679	0.046	DMG	MAF_01	213
ENST00000361216	1	160115759	160143591	ENSG00000018625	NM_000702.4	5435	ATP1A2	TRUE	protein_coding	3063	0.000749637	4.39927	0.036	-0.0442433	0.0222202	3.96458	0.046	DMG	MAF_01	286
ENST00000367797	1	169511951	169586588	ENSG00000198734	NM_000130.5	9132	F5	TRUE	protein_coding	6675	0.00242715	4.92616	0.026	-0.0246368	0.0123698	3.96685	0.046	MISS_CADD25	MAF_01	926
ENST00000333360	1	169722640	169764705	ENSG00000007908	NM_000450.2	3875	SELE	TRUE	protein_coding	1833	0.000917388	3.5688	0.059	0.040028	0.0200895	3.96997	0.046	DMG	MAF_01	350
ENST00000534313	11	65638101	65650918	ENSG00000213445	NM_006747.4	3499	SIPA1	TRUE	protein_coding	3129	0.00224105	3.68812	0.055	0.0256962	0.0128827	3.97852	0.046	DMG	MAF_01	855
ENST00000683387	11	110577042	110713189	ENSG00000137727	NM_001384657.1	6109	ARHGAP20	TRUE	protein_coding	3576	0.000435104	3.34332	0.067	-0.0582598	0.0291845	3.98505	0.046	DMG	MAF_01	166
ENST00000311083	12	76858709	76879023	ENSG00000175183	NM_001321.3	908	CSRP2	TRUE	protein_coding	582	0.000159888	4.1068	0.043	-0.0961104	0.0481255	3.98832	0.046	MISS_CADD25	MAF_01	61
ENST00000381140	13	27424619	27435823	ENSG00000122034	NM_002097.3	1443	GTF3A	TRUE	protein_coding	1098	0.00201563	3.84521	0.05	0.0271067	0.0135937	3.97631	0.046	MISS_CADD25	MAF_01	769
ENST00000376180	13	101452593	101720856	ENSG00000198542	NM_004791.3	2436	ITGBL1	TRUE	protein_coding	1485	0.00137608	3.2251	0.073	-0.0328346	0.0164382	3.98985	0.046	MISS_CADD25	MAF_01	525
ENST00000321760	14	21024109	21036276	ENSG00000179636	NM_173846.5	1408	TPPP2	TRUE	protein_coding	513	0.000702457	4.15551	0.041	0.0459706	0.0229863	3.99964	0.046	DMG	MAF_01	268
ENST00000267884	15	40035690	40039181	ENSG00000140319	NM_003134.6	1119	SRP14	TRUE	protein_coding	411	0.00042462	4.73985	0.029	0.0590492	0.0295673	3.98845	0.046	MISS_CADD25	MAF_01	162
ENST00000389834	15	42210447	42273584	ENSG00000103978	NM_015497.5	2964	TMEM87A	TRUE	protein_coding	1668	0.00110873	4.22784	0.04	-0.0366035	0.0183121	3.99547	0.046	DMG	MAF_01	423
ENST00000261866	15	44554818	44663688	ENSG00000104133	NM_025137.4	7772	SPG11	TRUE	protein_coding	7332	0.0068542	4.16404	0.041	0.0147855	0.00740759	3.98398	0.046	DMG	MAF_01	2615
ENST00000557943	15	76215353	76311472	ENSG00000140374	NM_000126.4	2289	ETFA	TRUE	protein_coding	1002	0.000917388	4.54826	0.033	-0.0402099	0.0201256	3.99179	0.046	DMG	MAF_01	350
ENST00000394232	15	91099950	91302565	ENSG00000185518	NM_001323032.3	12563	SV2B	TRUE	protein_coding	2052	0.00168799	3.55884	0.059	-0.0296196	0.0148491	3.97884	0.046	DMG	MAF_01	644
ENST00000269468	18	50266882	50281774	ENSG00000141644	NM_015846.4	3009	MBD1	TRUE	protein_coding	1818	0.000429862	4.58167	0.032	0.0587089	0.0293696	3.99588	0.046	DMG	MAF_01	164
ENST00000316097	19	1905372	1926013	ENSG00000227500	NM_079834.4	2501	SCAMP4	TRUE	protein_coding	690	0.000492768	4.30862	0.038	0.0547052	0.0274455	3.97298	0.046	MISS_CADD25	MAF_01	188
ENST00000160262	19	10333776	10339661	ENSG00000076662	NM_002162.5	1735	ICAM3	TRUE	protein_coding	1644	0.000825649	3.64814	0.056	0.0422839	0.0212115	3.97383	0.046	DMG	MAF_01	315
ENST00000264717	2	27496839	27523684	ENSG00000084734	NM_001486.4	2189	GCKR	TRUE	protein_coding	1878	0.000809922	5.27513	0.022	0.0427256	0.0213914	3.9893	0.046	DMG	MAF_01	309
ENST00000309451	2	131464900	131492743	ENSG00000173272	NM_001085365.2	599	MZT2A	TRUE	protein_coding	477	0.000204446	4.48516	0.034	0.0848254	0.0425463	3.97491	0.046	MISS_CADD25	MAF_01	78
ENST00000335508	2	197388515	197435079	ENSG00000115524	NM_012433.4	6463	SF3B1	TRUE	protein_coding	3915	0.000138919	3.30151	0.069	-0.103073	0.0516135	3.98811	0.046	DMG	MAF_01	53
ENST00000281273	3	114005833	114088422	ENSG00000151576	NM_024638.4	4023	QTRT2	TRUE	protein_coding	1248	0.00120047	3.34024	0.068	0.0349891	0.0175676	3.96679	0.046	DMG	MAF_01	458
ENST00000515059	4	94757955	95158448	ENSG00000138696	NM_001203.3	5580	BMPR1B	TRUE	protein_coding	1509	0.00261849	5.17785	0.023	0.023756	0.0119324	3.96363	0.046	DMG	MAF_01	999
ENST00000539542	5	119037772	119249138	ENSG00000172869	NM_001290321.3	11538	DMXL1	TRUE	protein_coding	9147	0.00383992	3.36105	0.067	0.0196586	0.00986265	3.97301	0.046	DMG	MAF_01	1465
ENST00000274793	6	46704201	46735693	ENSG00000146070	NM_005084.4	1915	PLA2G7	TRUE	protein_coding	1326	0.000807301	4.48195	0.034	-0.0427451	0.0214271	3.97965	0.046	PTV	MAF_01	308
ENST00000254759	6	99369401	99394195	ENSG00000132423	NM_017421.4	1325	COQ3	TRUE	protein_coding	1110	0.000456073	4.21042	0.04	-0.0569112	0.0284971	3.98836	0.046	MISS_CADD25	MAF_01	174
[truncated: 37,737 more rows]

## Sheet: Supplementary Data 7
Supplementary Data 7. Association between protein truncating variant (PTV) carrier status and PAR-LOY overall and across 6 additional criteria. All association tests were run separately for each gene: ASXL1, DNMT3A, TET2, and GIGYF1.
gene	model	% of all LOF variants	estimate	std.error	statistic	p.value	OR	lower 95% CI	upper 95% CI
TET2	Null	1	-1.89231	0.328975	-5.75214	8.81215e-09	0.150723	-2.5371	-1.24752
TET2	InDel p. > 0.001	0.921788	-1.90208	0.346627	-5.48739	4.07909e-08	0.149258	-2.58147	-1.22269
TET2	Normal VAF (0.25 < VAF < 0.75)	0.921788	-1.90255	0.346417	-5.49209	3.97205e-08	0.149188	-2.58153	-1.22357
TET2	Strict VAF (0.4 < VAF < 0.6)	0.391061	-2.58773	0.72119	-3.58814	0.000333042	0.0751903	-4.00127	-1.1742
TET2	Low VAF (VAF < 0.35)	0.430168	-1.58684	0.430289	-3.68784	0.000226168	0.204572	-2.4302	-0.743469
TET2	No reported CHIP var	0.553073	-1.99364	0.463539	-4.30092	1.70094e-05	0.136198	-2.90218	-1.08511
TET2	No reported CHIP var Strict	0.324022	-1.95894	0.598706	-3.27196	0.00106804	0.141007	-3.13241	-0.78548
ASXL1	Null	1	-1.13243	0.208943	-5.41981	5.96633e-08	0.322249	-1.54196	-0.722902
ASXL1	InDel p. > 0.001	0.788732	-1.11715	0.231973	-4.81587	1.46557e-06	0.327211	-1.57182	-0.662485
ASXL1	Normal VAF (0.25 < VAF < 0.75)	0.924883	-1.12972	0.217145	-5.20262	1.965e-07	0.323123	-1.55533	-0.704118
ASXL1	Strict VAF (0.4 < VAF < 0.6)	0.394366	-1.08473	0.32845	-3.30256	0.000958067	0.337994	-1.72849	-0.440964
ASXL1	Low VAF (VAF < 0.35)	0.333333	-1.29801	0.403634	-3.21582	0.00130071	0.273073	-2.08914	-0.506893
ASXL1	No reported CHIP var	0.140845	-1.69367	0.741328	-2.28465	0.0223336	0.183843	-3.14667	-0.240669
ASXL1	No reported CHIP var Strict	0.0985915	-2.11174	1.03328	-2.04373	0.0409806	0.121028	-4.13696	-0.0865121
DNMT3A	Null	1	-1.19189	0.339679	-3.50887	0.000450007	0.303647	-1.85766	-0.52612
DNMT3A	InDel p. > 0.001	0.910112	-1.35355	0.376505	-3.59503	0.000324357	0.258323	-2.09149	-0.615596
DNMT3A	Normal VAF (0.25 < VAF < 0.75)	0.898876	-1.32199	0.376952	-3.50706	0.000453088	0.266603	-2.06082	-0.583168
DNMT3A	Strict VAF (0.4 < VAF < 0.6)	0.359551	-1.7746	0.738373	-2.40339	0.0162438	0.169551	-3.22181	-0.327388
DNMT3A	Low VAF (VAF < 0.35)	0.438202	-0.896997	0.447188	-2.00586	0.0448712	0.407792	-1.77349	-0.0205081
DNMT3A	No reported CHIP var	0.359551	-1.79092	0.737084	-2.42973	0.01511	0.166807	-3.2356	-0.346232
DNMT3A	No reported CHIP var Strict	0	NA	NA	NA	NA	NA	NA	NA
GIGYF1	Null	1	1.59363	0.248656	6.40897	1.4651e-10	4.92158	1.10626	2.081
GIGYF1	InDel p. > 0.001	0.987654	1.60177	0.249489	6.42019	1.36108e-10	4.96179	1.11277	2.09077
GIGYF1	Normal VAF (0.25 < VAF < 0.75)	1	1.59363	0.248656	6.40897	1.4651e-10	4.92158	1.10626	2.081
GIGYF1	Strict VAF (0.4 < VAF < 0.6)	0.814815	1.57295	0.274369	5.73295	9.86998e-09	4.82083	1.03518	2.11071
GIGYF1	Low VAF (VAF < 0.35)	0.0493827	1.65166	1.28842	1.28193	0.199867	5.21565	-0.873639	4.17697
GIGYF1	No reported CHIP var	1	1.59363	0.248656	6.40897	1.4651e-10	4.92158	1.10626	2.081
GIGYF1	No reported CHIP var Strict	1	1.59363	0.248656	6.40897	1.4651e-10	4.92158	1.10626	2.081

## Sheet: Supplementary Data 8
Supplementary Data 8. Proportion of individuals with each type of CH by autosomal mCA cell fraction (CF) categories.
mCA_CF	CH_Trait	N_CH	total	proportion	proportion_lower	proportion_upper
<2%	LOY	326	1169	0.278871	0.253164	0.304578
2-5%	LOY	569	2116	0.268904	0.250011	0.287796
5-10%	LOY	344	1199	0.286906	0.261303	0.312509
10-20%	LOY	204	740	0.275676	0.243479	0.307872
≥20%	LOY	213	1053	0.202279	0.178016	0.226542
<2%	LOX	85	1204	0.070598	0.0561289	0.0850671
2-5%	LOX	201	2208	0.0910326	0.079034	0.103031
5-10%	LOX	101	1139	0.0886743	0.0721649	0.105184
10-20%	LOX	51	734	0.0694823	0.051087	0.0878776
≥20%	LOX	108	996	0.108434	0.0891236	0.127744
<2%	CHIP	56	929	0.0602799	0.0449749	0.0755849
2-5%	CHIP	126	1763	0.0714691	0.059444	0.0834941
5-10%	CHIP	48	919	0.0522307	0.0378456	0.0666158
10-20%	CHIP	35	584	0.0599315	0.0406803	0.0791827
≥20%	CHIP	79	833	0.0948379	0.0749409	0.114735
<2%	MPN	15	2373	0.00632111	0.00313232	0.00950991
2-5%	MPN	48	4324	0.0111008	0.00797787	0.0142238
5-10%	MPN	57	2338	0.0243798	0.0181282	0.0306314
10-20%	MPN	53	1474	0.0359566	0.0264517	0.0454614
≥20%	MPN	144	2049	0.0702782	0.0592101	0.0813463

## Sheet: Supplementary Data 9
Supplementary Data 9. Proportion of individuals with each type of CH by CHIP variant allele fraction (VAF) categories.
CH_VAF	CH_Trait	N_CH	total	proportion	proportion_lower	proportion_upper
2-5%	LOY	60	271	0.221402	0.171969	0.270835
5-10%	LOY	393	1496	0.262701	0.240399	0.285002
10-20%	LOY	279	1128	0.24734	0.222161	0.27252
≥20%	LOY	76	423	0.179669	0.143083	0.216255
2-5%	LOX	25	359	0.0696379	0.0433075	0.0959683
5-10%	LOX	99	1822	0.0543359	0.0439273	0.0647445
10-20%	LOX	90	1376	0.065407	0.0523432	0.0784708
≥20%	LOX	31	405	0.0765432	0.0506497	0.102437
2-5%	AUTO_mCA	29	630	0.0460317	0.029668	0.0623954
5-10%	AUTO_mCA	157	3318	0.0473177	0.0400932	0.0545421
10-20%	AUTO_mCA	175	2504	0.0698882	0.0599018	0.0798746
≥20%	AUTO_mCA	78	828	0.0942029	0.0743059	0.1141
2-5%	MPN	2	630	0.0031746	-0.00121818	0.00756739
5-10%	MPN	13	3318	0.00391802	0.00179234	0.00604371
10-20%	MPN	29	2504	0.0115815	0.00739073	0.0157722
≥20%	MPN	21	828	0.0253623	0.0146531	0.0360715

## Sheet: Supplementary Data 10
Supplementary Data 10. Frequency of CHIP gene mutations by autosomal mCA status.
CHIP_gene	Frequency mCA		Proportion mCA		pvalue
	Yes	No	Yes	No
DNMT3A	225	4200	0.0324348	0.0219618	2.8894e-08
TET2	113	1493	0.0162895	0.0078069	5.02422e-12
ASXL1	46	499	0.00663111	0.00260927	5.98233e-08
SF3B1	12	73	0.00172985	0.000381717	4.10387e-05
STAT3	11	31	0.0015857	0.000162099	1.50193e-07
TP53	11	125	0.0015857	0.000653625	0.00855718
SRSF2	9	84	0.00129739	0.000439236	0.00537013
PPM1D	6	188	0.000864927	0.000983053	0.676214
MPL	5	5	0.000720773	2.6145e-05	1.14091e-05
ATM	4	47	0.000576618	0.000245763	0.102833
KDM6A	4	38	0.000576618	0.000198702	0.0585976
BRCC3	3	36	0.000432464	0.000188244	0.15538
CALR	3	29	0.000432464	0.000151641	0.100391
CBL	3	46	0.000432464	0.000240534	0.245394
KRAS	3	14	0.000432464	7.32061e-05	0.0201811
GNAS	2	44	0.000288309	0.000230076	0.48187
IDH1	2	3	0.000288309	1.5687e-05	0.0114159
IDH2	2	14	0.000288309	7.32061e-05	0.106339
JAK2	2	4	0.000288309	2.0916e-05	0.0167279
PRPF40B	2	2	0.000288309	1.0458e-05	0.00701214
RUNX1	2	9	0.000288309	4.7061e-05	0.0546252
STAG2	2	39	0.000288309	0.000203931	0.4229
ZRSR2	2	11	0.000288309	5.7519e-05	0.073998
BCORL1	1	17	0.000144154	8.88931e-05	0.47344
BRAF	1	3	0.000144154	1.5687e-05	0.132835
EZH2	1	8	0.000144154	4.1832e-05	0.27435
NRAS	1	2	0.000144154	1.0458e-05	0.101379
PHF6	1	4	0.000144154	2.0916e-05	0.16319
PIGA	1	0	0.000144154	0	0.0350039
RAD21	1	15	0.000144154	7.84351e-05	0.434543
BCOR	0	14	0	7.32061e-05	1
GNB1	0	13	0	6.79771e-05	1
KIT	0	2	0	1.0458e-05	1
SF1	0	8	0	4.1832e-05	1
SF3A1	0	1	0	5.229e-06	1
SMC1A	0	3	0	1.5687e-05	1
SMC3	0	1	0	5.229e-06	1

[truncated: 20 more sheets: Supplementary Data 11, Supplementary Data 12, Supplementary Data 13, Supplementary Data 14, Supplementary Data 15, Supplementary Data 16, Supplementary Data 17, Supplementary Data 18, Supplementary Data 19, Supplementary Data 20, Supplementary Data 21, Supplementary Data 22, Supplementary Data 23, Supplementary Data 24, Supplementary Data 25, Supplementary Data 26, Supplementary Data 27, Supplementary Data 28, Supplementary Data 29, Supplementary Data 30]
